# Supplementary material for: Leukocyte telomere length and sarcopenia-related traits: A bidirectional Mendelian randomization study
Source: PLoS One. 2024 Jan 2;19(1):e0296063. doi: 10.1371/journal.pone.0296063 (PMC10760921; doi:10.1371/journal.pone.0296063)
Supplement: S1 Table — (XLSX) [file pone.0296063.s002.xlsx]

## Sheet: Sheet1
eTable 1. Studies and datasets adopted in the MR analyses.
Tratis	Data source	Sample size(cases/controls)	Ancestry
Leucocyte telomere length	UKBB	472174	Europeans
Appendicular lean mass	UKBB	450243	Europeans
Low grip strength	UKBB, USHRS, FHS	256523	Europeans
Walking pace	UKBB	450967	Europeans
UKBB:UK Biobank; USHRS US Health and Retirement Study; FHS Framingham Heart Study
