# Supplementary material for: Leukocyte telomere length and sarcopenia-related traits: A bidirectional Mendelian randomization study
Source: PLoS One. 2024 Jan 2;19(1):e0296063. doi: 10.1371/journal.pone.0296063 (PMC10760921; doi:10.1371/journal.pone.0296063)
Supplement: S2 Table — (XLSX) [file pone.0296063.s003.xlsx]

## Sheet: Sheet1
eTable 2. Summary information of the single nucleotide polymorphisms used as instrumental variables for sarcopenia-related traits. EA = effect allele; EAF = effect allele frequency; OA = other allele; SE = standard error; SNP = single nucleotide polymorphisms, ALM= appendicular lean mass.
	SNP	EA	OA	EAF	Beta-LTL	SE-LTL	P-LTL	F-statistics	Beta-ALM	SE-ALM	P-ALM	Excluded, proxy or outlier in ALM	Beta-low grip strength	SE-low grip strength	P-low grip strength	Excluded, proxy or outlier in low grip strength	Beta-walking pace	SE-walking pace	P-walking pace	Excluded, proxy or outlier in walking pace
1	rs66731853	G	A	0.683	0.018	0.002	3.3e-16	66.2546	-0.0051	0.002	0.01103		0.0133	0.0079	0.09094		-0.00257823	0.00133751	0.0539006
2	rs17185038	C	G	0.935	0.025	0.0041	1.2e-09	35.873	0.0003	0.0038	0.9333		-0.0112	0.0149	0.4519		-0.00607964	0.00250912	0.0153922
3	rs6669563	G	A	0.562	-0.018	0.0026	8.9e-19	75.3277	0.0002	0.0019	0.9006		-0.0043	0.0074	0.5649		-0.00096253	0.00126273	0.445904
4	rs3768321	G	T	0.81	0.015	0.0026	5e-09	32.7025	-0.0123	0.0024	1.993e-07	Outlier	0.0038	0.0092	0.6821		0.00910772	0.00157488	7.33277e-09	Outlier
5	rs41269079	T	A	0.811	-0.015	0.0031	3.6e-09	32.5706	-0.0026	0.0024	0.2785		0.002	0.0093	0.8262		0.000270228	0.00158539	0.864657
6	rs139795227	A	C	0.986	-0.061	0.0087	4.9e-12	48.5109	0.004	0.008	0.6178		-0.0037	0.032	0.9078		0.00525292	0.00532583	0.323981
7	rs4498805	G	T	0.453	-0.015	0.002	1e-13	52.6559	-0.0002	0.0019	0.933		0.0029	0.0074	0.698		-0.000821282	0.0012566	0.513386
8	rs11579626	A	C	0.915	-0.025	0.0036	1e-11	45.9084	0.0195	0.0034	7.025e-09	Outlier	-0.0112	0.0132	0.3956		0.00110404	0.00224528	0.62292
9	rs61818036	G	A	0.176	0.02	0.0031	3.4e-12	54.7874	0.0029	0.0026	0.2527		-0.0173	0.0099	0.08129		0.00218154	0.00171542	0.203471
10	rs932002	C	T	0.849	0.039	0.0031	2.4e-40	184.21	0.0082	0.0026	0.001558		-0.0091	0.0101	0.3658		-0.00139361	0.00174049	0.423305
11	rs56178008	T	A	0.563	-0.014	0.0026	3.8e-12	45.5426	-0.0023	0.0019	0.2224		0.0002	0.0074	0.9773		0.0014297	0.00126133	0.25701
12	rs12615793	G	A	0.86	-0.045	0.0031	1e-51	230.353	-0.0074	0.0027	0.006204		0.0054	0.0106	0.6076		-8.67964e-05	0.00179469	0.961427
13	rs12613375	C	T	0.862	-0.019	0.0031	1.4e-10	40.5566	-0.0079	0.0027	0.003637		0.0036	0.0106	0.7348		-0.000119572	0.00182278	0.947697
14	rs35671754	G	T	0.704	-0.012	0.0026	5.9e-08	28.3389	-0.0019	0.0021	0.3549		-0.0116	0.008	0.1482		-0.000894826	0.00137117	0.514014
15	rs869785	T	C	0.328	0.015	0.002	9.2e-12	46.8381	-0.0061	0.002	0.002314		0.0057	0.0079	0.4653		0.00157716	0.0013335	0.236919
16	rs575032615	A	G	0.985	-0.062	0.0087	2.1e-12	53.6402	0.0102	0.008	0.2011		-0.0164	0.036	0.6493		-0.00905268	0.00531698	0.0886433
17	rs78491606	A	C	0.982	0.073	0.0071	1.7e-22	88.9696	0.0106	0.0068	0.1201		-0.0465	0.0271	0.08652		-0.00460825	0.00453752	0.309826
18	rs13062095	T	C	0.672	-0.014	0.002	5.7e-10	40.8006	-0.0169	0.002	2.675e-17	Outlier	0.0142	0.0078	0.06948		-0.00291702	0.00132803	0.0280561
19	rs6776756	G	A	0.402	0.018	0.002	2.7e-17	73.5648	0.004	0.0019	0.03565		-0.0013	0.0075	0.8619		-0.000398761	0.00127268	0.754035
20	rs2811491	C	A	0.392	-0.016	0.002	1e-13	57.6253	-0.0064	0.0019	0.0008436		0.0085	0.0076	0.2585		0.0011857	0.00128335	0.355533
21	rs41272947	G	A	0.458	0.016	0.002	1.9e-15	60.0192	-0.0061	0.0019	0.001243	Outlier	0.0122	0.0074	0.09828		0.00115637	0.00125813	0.358034
22	rs2293607	T	C	0.758	0.095	0.0026	1.35963e-292	1568.56	0.0058	0.0022	0.008274		-0.0142	0.0085	0.09515		0.000515916	0.00145666	0.723206
23	rs146546514	C	A	0.983	-0.082	0.0087	3.8e-22	106.135	-0.0009	0.0077	0.9116		0.0172	0.0311	0.5796		-0.00403116	0.00515245	0.433993
24	rs871134	C	T	0.431	0.018	0.002	2.2e-18	75.0471	-0.0041	0.0019	0.03244		0.0062	0.0075	0.4086		0.000722717	0.00126903	0.569015
25	rs13129697	T	G	0.721	-0.017	0.002	5.2e-13	54.9058	-0.0006	0.0021	0.7638		-0.0069	0.0083	0.4025		-0.000336066	0.00141461	0.812216
26	rs4695407	A	G	0.492	-0.014	0.0026	2.4e-12	46.2655	-0.0066	0.0019	0.000455		-0.0031	0.0074	0.6747		0.00172663	0.00125249	0.168031
27	rs4435700	C	A	0.235	-0.053	0.0026	2.5e-102	477.364	-0.0035	0.0023	0.1233		-0.0037	0.0096	0.7042		0.00094435	0.00149671	0.528073
28	rs9990898	T	C	0.857	-0.032	0.0031	6.6e-27	118.538	0.0026	0.0027	0.3454		-0.0077	0.0105	0.4619		0.00243228	0.00179003	0.174212
29	rs138895564	C	T	0.991	-0.18	0.011	4.8e-58	273.05	-0.0083	0.0102	0.4191					Excluded	-0.00106519	0.00676572	0.874899
30	rs7705526	C	A	0.673	-0.079	0.002	1e-200	1300.59	-0.0031	0.002	0.1273		0.0036	0.008	0.6561		-0.000246891	0.00135278	0.855185
31	rs115451758	G	A	0.99	0.085	0.0097	3.7e-17	67.5562	0.0022	0.0093	0.812		0.002	0.0374	0.9568		-0.00211106	0.00613581	0.730804
32	rs61748181	C	T	0.971	0.059	0.0061	1.4e-22	92.5841	-0.007	0.0055	0.2067		0.0177	0.0218	0.4173		0.00235288	0.00366736	0.52115
33	rs33987166	T	C	0.975	-0.097	0.0066	5.7e-47	216.679	-0.0074	0.0061	0.2259		-0.0312	0.0239	0.191		0.00245511	0.00406858	0.546222
34	rs79717857	C	A	0.974	-0.051	0.0066	3.2e-14	62.21	0.0092	0.0062	0.137		-0.0427	0.0247	0.08426		-0.00127319	0.0040987	0.75608
35	rs115251750	G	A	0.965	-0.034	0.0056	1.2e-09	36.8738	0.0052	0.0051	0.3028		0.0023	0.0202	0.909		-0.00169464	0.00337305	0.615382
36	rs113206288	A	G	0.853	-0.023	0.0026	1.3e-14	62.6484	-0.003	0.0027	0.2583		-0.012	0.0115	0.2982		0.000466318	0.00178071	0.79342
37	rs72801474	G	A	0.912	0.021	0.0036	2.6e-09	33.4254	0.0023	0.0033	0.4893		0.0326	0.0129	0.01163		-0.00947548	0.00216226	1.17481e-05	Outlier
38	rs80324517	G	A	0.952	-0.04	0.0046	1.1e-16	69.0545	-0.0013	0.0043	0.7614		0.0057	0.0168	0.7359		-0.000718827	0.00289637	0.803994
39	rs154979	C	A	0.971	-0.044	0.0061	3.9e-13	51.4873	-0.0052	0.0056	0.3482		0.0223	0.0227	0.3257		-0.0110911	0.00368117	0.0025874
40	rs9398196	A	G	0.48	0.014	0.002	1.1e-11	46.2033	0.0012	0.0019	0.5133		0.0033	0.0074	0.6579		-0.00215842	0.00125267	0.0848785
41	rs13230646	T	C	0.751	0.017	0.0026	2.3e-12	51.0404	0.003	0.0022	0.1756		-0.0147	0.0084	0.08165		-0.0011099	0.00144978	0.443936
42	rs11769630	T	A	0.928	0.026	0.0041	4.8e-11	42.6576	-0.0044	0.0036	0.2271		0.0093	0.014	0.5076		-0.00104098	0.0024022	0.664765
43	rs2056726	G	A	0.786	0.023	0.0026	1.7e-19	84.0426	-0.007	0.0023	0.002053		-0.0154	0.0089	0.08175		0.00407952	0.00151407	0.00705141
44	rs609953	T	A	0.618	-0.013	0.002	5.5e-10	37.6794	0.0018	0.0019	0.3586		-0.0091	0.0088	0.2965		-0.000177051	0.00129048	0.890874
45	rs7790856	C	T	0.711	0.043	0.002	1.8e-80	359.058	-0.0023	0.0021	0.2605		0.009	0.0081	0.2646		-0.000299515	0.00138218	0.828444
46	rs4731541	C	G	0.375	0.02	0.002	1.6e-21	88.5489	0.0015	0.0019	0.4537		-0.0166	0.0076	0.02901		0.000629037	0.00129257	0.626502
47	rs11556924	C	T	0.624	-0.013	0.002	5.6e-10	37.4476	-0.0038	0.0019	0.04792		0.0127	0.0075	0.09224		-0.00320355	0.00128399	0.0125959
48	rs138061125	G	A	0.97	-0.044	0.0061	2e-13	53.2081	-0.0056	0.0055	0.3062		-0.0072	0.0221	0.7433		-0.00292909	0.00364497	0.421629
49	rs1985369	A	G	0.132	0.031	0.0031	2.4e-23	104.002	0.0023	0.0028	0.4225		0.0059	0.0112	0.5962		-0.000664663	0.00188971	0.725043
50	rs2306646	G	C	0.441	0.021	0.002	4.2e-24	102.687	0.0083	0.0019	1.363e-05	Outlier	-0.0049	0.0074	0.5077		-0.00276604	0.00126366	0.0286033
51	rs762679	T	A	0.143	-0.031	0.0031	4.3e-26	111.243	-0.0011	0.0027	0.6748		0.0089	0.0104	0.3932		0.00399367	0.00177526	0.0244727
52	rs7012816	G	A	0.87	-0.017	0.0031	4.4e-08	30.8688	0.0015	0.0028	0.5849		-0.0079	0.0109	0.4688		-0.00185139	0.00187238	0.322766
53	rs10112752	G	A	0.57	0.029	0.002	9.9e-44	194.737	-0.0023	0.0019	0.2271		-0.008	0.0074	0.282		0.00143924	0.00126538	0.255372
54	rs1023767	G	A	0.762	0.018	0.002	4.3e-14	55.4956	0.0099	0.0022	9.204e-06	Outlier	-0.0181	0.0085	0.03453		-0.00415164	0.00147634	0.00492167
55	rs4742448	C	G	0.531	-0.016	0.002	5.5e-14	60.2134	0.0002	0.0019	0.9243		0.0082	0.0075	0.2758		0.00121937	0.00128324	0.341997
56	rs11557154	C	T	0.87	0.035	0.0031	3.6e-30	130.873	-0.002	0.0028	0.4877		-0.0327	0.0109	0.002643		0.00553052	0.00187925	0.00325111
57	rs4743037	C	T	0.769	-0.016	0.0026	1.4e-10	42.9485	-0.0251	0.0023	1.535e-28	Outlier	0.003	0.0088	0.7324		-0.000886828	0.00150294	0.555149
58	rs12572897	G	A	0.87	0.034	0.0031	4e-27	123.499	0.0263	0.0029	4.593e-20	Outlier	0.0127	0.0112	0.2563		0.00261059	0.00189625	0.168601
59	rs11190184	G	C	0.716	0.017	0.0026	3.5e-13	55.5022	-0.0008	0.0021	0.7036		-0.0004	0.0081	0.9591		-0.00115637	0.00138521	0.403832
60	rs4919611	C	A	0.113	0.027	0.0031	1e-16	69.0118	-0.007	0.003	0.01911		-0.0038	0.0115	0.7418		0.00871046	0.0019815	1.10319e-05	Outlier
61	rs10748858	T	G	0.595	-0.041	0.002	3.3e-84	382.844	0.0003	0.0019	0.8829		0.0094	0.0075	0.2096		0.00136363	0.00127873	0.286246
62	rs9419958	T	C	0.139	0.081	0.0031	6.4e-155	742.678	0.0095	0.0028	0.0007188		-0.0176	0.0109	0.1069		0.00147575	0.00185747	0.426908
63	rs939916	G	A	0.33	-0.024	0.002	6.3e-26	120.296	-0.0041	0.0021	0.04693		0.001	0.008	0.9036		0.000800906	0.00135825	0.555418
64	rs10840270	C	G	0.344	-0.015	0.002	1.4e-11	47.9534	0.0044	0.002	0.03044		0.0035	0.0078	0.6554		-3.64777e-05	0.00133486	0.978199
65	rs2293579	G	A	0.614	0.013	0.002	2.9e-10	37.8275	0.0041	0.0019	0.03463		0.0239	0.0075	0.001553		-0.00511342	0.0012836	6.78633e-05	Outlier
66	rs141379009	T	G	0.974	0.092	0.0066	2.8e-46	202.5	-0.0281	0.0059	1.696e-06	Outlier	-0.0135	0.0227	0.5527		-0.0043371	0.00388651	0.264449
67	rs611646	T	A	0.591	0.038	0.0026	1.3e-71	329.846	-0.0109	0.0019	1.26e-08	Outlier	0.0022	0.0075	0.7699		-0.00024557	0.00127285	0.847014
68	rs6590343	A	G	0.484	-0.012	0.002	6.5e-09	33.964	-0.0057	0.0019	0.0027		-0.003	0.0074	0.6813		-0.00299826	0.00125218	0.0166461
69	rs10845387	G	A	0.647	0.014	0.002	4.6e-11	42.277	0.0043	0.002	0.02912		-0.0046	0.0078	0.5541		-0.00213464	0.00131454	0.104404
70	rs12369950	T	C	0.859	0.018	0.0031	2.5e-09	37.0614	-0.0033	0.0027	0.2262		-0.0244	0.0106	0.02148		-0.000473477	0.00182733	0.795551
71	rs1907702	G	A	0.233	-0.014	0.0026	1.2e-08	33.0802	0.0013	0.0023	0.5557		-0.0132	0.009	0.1416		-0.000637162	0.00151643	0.67436
72	rs10774625	A	G	0.476	-0.016	0.002	4.3e-14	60.3065	-0.0173	0.0019	4.882e-20	Outlier	0.0104	0.0073	0.1548		-0.00286388	0.00125238	0.0222104
73	rs76666449	T	C	0.899	-0.03	0.0036	1.2e-18	77.1836	0.0022	0.0031	0.4882		0.0048	0.0121	0.6918		-0.00575008	0.00206438	0.00534652
74	rs4758644	A	C	0.269	0.017	0.0026	6.9e-13	53.6719	-0.012	0.0021	2.619e-08	Outlier	0.0085	0.0084	0.3106		0.00815905	0.00142835	1.11512e-08	Outlier
75	rs1727302	G	A	0.259	-0.02	0.0026	3.5e-17	72.5062	0.0225	0.0022	6.952e-25	Outlier	-0.0086	0.0085	0.3117		0.00281608	0.00145412	0.0527916
76	rs79228077	G	T	0.369	0.015	0.0026	2.8e-10	49.4782	0.0024	0.0021	0.2469		-0.0077	0.0091	0.3948		5.19745e-05	0.00140405	0.970471
77	rs1332941	A	G	0.18	-0.024	0.0031	2.1e-17	80.2995	0.012	0.0026	3.957e-06	Outlier	-0.0072	0.0101	0.4801		0.0013623	0.00172231	0.42896
78	rs3093888	G	A	0.949	0.029	0.0051	1.1e-09	38.4413	0.0095	0.0043	0.02764		-0.005	0.0165	0.7624		-0.00319152	0.00285416	0.263482
79	rs73581419	C	T	0.893	-0.024	0.0031	7.6e-13	51.9799	0.0109	0.003	0.0003328	Outlier	-0.0205	0.0117	0.07979		-0.00179881	0.00200841	0.370446
80	rs12884911	C	T	0.497	0.014	0.002	3e-11	46.2757	0.0081	0.0019	2.157e-05		-0.0105	0.0073	0.1519		0.00285851	0.00125316	0.022546
81	rs762810	C	A	0.648	0.02	0.002	3.9e-20	86.1762	0.0128	0.002	1.027e-10	Outlier	-0.0167	0.0077	0.02947		0.00263663	0.00130556	0.0434312
82	rs137901416	G	A	0.9	-0.045	0.0036	1.5e-40	172.169	0.0002	0.0031	0.95		0.0128	0.0134	0.339		-0.00582672	0.00206619	0.0048019
83	rs1007934	G	A	0.595	0.023	0.002	3.7e-28	120.412	0.0031	0.0019	0.1095		-0.0084	0.0074	0.2605		-0.00583348	0.00127015	4.37445e-06	Outlier
84	rs1957937	A	T	0.84	-0.02	0.0031	7.8e-13	50.7734	0.0047	0.0026	0.0757		0.0035	0.0101	0.7304		-0.00148106	0.00173199	0.392484
85	rs17677991	C	G	0.658	-0.022	0.002	7.8e-24	102.878	0.0103	0.002	2.758e-07	Outlier	0.0045	0.0077	0.5576		-0.000421545	0.00131754	0.749007
86	rs181647350	T	C	0.761	0.034	0.0026	2.6e-44	198.634	-0.0006	0.0022	0.7896		-0.003	0.0096	0.7512		-0.00220715	0.00147801	0.135352
87	rs1980240	A	C	0.595	-0.013	0.002	4.7e-10	38.4613	-0.0022	0.0019	0.2518		0.0163	0.0075	0.02883		-0.0028528	0.00127499	0.0252532
88	rs5742915	T	C	0.554	-0.02	0.002	7.8e-23	93.3514	-0.0248	0.0019	9.327e-39	Outlier	0.0191	0.0074	0.009741		-0.0052683	0.001257	2.7752e-05	Outlier
89	rs11646283	T	C	0.589	-0.015	0.002	2.4e-12	51.4419	0.0073	0.0019	0.0001529	Outlier	-0.0106	0.0075	0.1552		0.00318713	0.00127755	0.0126056
90	rs182059586	T	C	0.975	0.059	0.0066	8.6e-18	80.1406	0.0131	0.0063	0.03964		0.0208	0.026	0.4234		-0.00437533	0.00418627	0.295948
91	rs450962	A	G	0.716	-0.014	0.0026	2.9e-08	37.6402	-0.0013	0.0023	0.585		-0.0187	0.0103	0.06811		0.00863298	0.00151698	1.26372e-08	Outlier
92	rs8053839	G	T	0.458	0.015	0.002	5.9e-13	52.7504	0.0013	0.0019	0.4845		-0.0131	0.0075	0.08027		-0.000544263	0.00127119	0.66854
93	rs12447324	C	A	0.803	-0.015	0.0031	1.1e-08	33.6144	0.0052	0.0025	0.0332		0.0057	0.0106	0.5876		0.00340538	0.00162593	0.0362226
94	rs76219171	G	A	0.942	-0.036	0.0041	4.7e-16	66.8768	0.0156	0.004	0.0001011	Outlier	-0.0146	0.0156	0.3507		0.00679936	0.00265274	0.0103728
95	rs28711261	A	G	0.867	-0.018	0.0031	5.9e-09	35.284	0.0034	0.0028	0.23		0.0054	0.011	0.6251		-0.00275206	0.001873	0.141743
96	rs528301822	A	T	0.711	-0.023	0.0026	2.4e-24	102.671	0.0044	0.0021	0.03491		0.0111	0.0094	0.2378		0.00304937	0.00138599	0.0277971
97	rs62053340	C	T	0.617	0.021	0.002	1.5e-22	98.4336	0.0021	0.002	0.2771		-0.0066	0.0083	0.4302		0.00421838	0.00128932	0.0010687
98	rs34003787	C	T	0.912	0.024	0.0041	1.8e-10	43.6587	-0.0081	0.0034	0.01765		-0.0034	0.0132	0.7999		-0.0044148	0.00224409	0.0491485
99	rs183553155	G	A	0.989	-0.072	0.011	2e-12	53.2639	-0.015	0.0095	0.1134		-0.0223	0.0371	0.5487		-0.0124858	0.00622484	0.0448773
100	rs11866592	G	A	0.858	-0.034	0.0031	3.7e-31	133.041	-0.0018	0.0027	0.5029		0.0125	0.0105	0.2354		0.00201485	0.00178191	0.258171
101	rs2303262	C	T	0.223	0.047	0.0026	1.8e-81	361.73	0.0125	0.0023	2.974e-08	Outlier	-0.0035	0.0088	0.6952		-0.000574677	0.00149001	0.699729
102	rs62046862	C	A	0.479	-0.024	0.002	3.6e-30	135.785	-0.0033	0.002	0.09036		0.0145	0.0083	0.08076		-0.000172149	0.0012923	0.894026
103	rs35216338	C	T	0.96	-0.044	0.0051	2.8e-17	70.2152	0.0005	0.0048	0.916		-0.002	0.0194	0.918		0.00376132	0.00314872	0.232261
104	rs9923119	T	C	0.75	-0.018	0.002	1.9e-12	57.3759	-0.0002	0.0023	0.9342		0.0072	0.0097	0.457		0.00143671	0.00150899	0.341046
105	rs7218033	C	T	0.747	0.023	0.0026	5.1e-21	94.4308	-0.0002	0.0022	0.9233		0.0019	0.0085	0.8241		0.00188464	0.0014508	0.193932
106	rs5030755	A	G	0.887	-0.03	0.0031	8e-21	85.2027	-0.0016	0.0029	0.5864		0.0239	0.0115	0.03784		0.00235175	0.00193054	0.223155
107	rs4724	G	A	0.883	0.056	0.0031	2.1e-64	306.15	0.0036	0.003	0.23		-0.012	0.0117	0.3034		-0.00035589	0.00200695	0.85925
108	rs75664430	C	G	0.752	0.023	0.0026	2.3e-22	93.184	-0.0006	0.0022	0.7681		0.0041	0.0085	0.6267		-0.0050969	0.00144161	0.00040691	Outlier
109	rs111527438	T	C	0.649	-0.013	0.002	1.7e-09	36.3582	-0.0136	0.002	4.641e-12	Outlier	-0.0039	0.0077	0.6132		0.00285231	0.00130473	0.0288061
110	rs62079650	A	C	0.266	0.023	0.0031	1.7e-15	97.5558	-0.013	0.0026	5.815e-07	Outlier				Excluded	-0.00358457	0.00172669	0.037896
111	rs12941945	A	G	0.832	0.026	0.0026	7.1e-21	89.2466	-0.001	0.0026	0.7001		-0.0027	0.0099	0.7893		0.00121385	0.00169825	0.474754
112	rs2069536	A	G	0.25	0.015	0.0026	2.2e-10	39.8429	0.0016	0.0022	0.4676		-0.0012	0.0085	0.8912		0.000407369	0.00143888	0.777088
113	rs1143697	T	C	0.537	-0.014	0.002	5.5e-12	46.024	-0.0065	0.0019	0.0006726		0.0052	0.0074	0.4815		-0.000635871	0.00126081	0.614026
114	rs144204502	C	T	0.987	0.101	0.0092	3.4e-27	123.637	-0.0172	0.0086	0.04418		0.0172	0.0333	0.6054		0.00262394	0.00568651	0.644488
115	rs9952504	A	G	0.958	0.058	0.0056	2.8e-25	127.855	0.0092	0.0052	0.07606		-0.0455	0.0196	0.02036		0.00345805	0.00341367	0.31106
116	rs3891167	A	G	0.747	0.044	0.0026	3.7e-71	345.776	0.0066	0.0023	0.003469		-0.0048	0.0088	0.5873		-0.000119202	0.00149172	0.93631
117	rs111811424	C	T	0.914	-0.04	0.0036	5.2e-28	118.797	-0.0086	0.0033	0.009961		0.0051	0.0129	0.6922		-0.00101957	0.0021848	0.640739
118	rs79824385	T	A	0.87	-0.032	0.0031	4.3e-26	109.394	-0.0032	0.0028	0.263		-0.0072	0.0109	0.5077		-0.00368695	0.00185632	0.0470155
119	rs8088824	C	T	0.237	-0.025	0.0026	5.6e-25	106.753	-0.0073	0.0022	0.001196		0.0039	0.0087	0.655		0.000692641	0.00148112	0.640037
120	rs2276182	C	G	0.597	-0.024	0.002	2.6e-30	130.904	-0.0002	0.0019	0.9351		0.0042	0.0075	0.5782		-0.00375318	0.00127773	0.00330997
121	rs6565924	A	G	0.639	-0.012	0.002	4.1e-08	31.3711	0.0058	0.002	0.003462		0.0167	0.0077	0.02902		0.000422759	0.00130735	0.746414
122	rs1879100	C	T	0.138	0.019	0.0031	9.3e-10	40.5566	-0.0009	0.0028	0.7477		-0.0039	0.0127	0.7565		0.0022611	0.00187022	0.226662
123	rs35601737	C	G	0.704	0.014	0.002	1.8e-10	38.5732	0.0023	0.0021	0.2704		0.0056	0.0082	0.4972		-0.000617762	0.00136205	0.650151
124	rs8105767	A	G	0.705	-0.033	0.0026	1.9e-48	213.976	0.006	0.0021	0.004315		-0.0095	0.0081	0.2412		-0.00215442	0.00138676	0.120289
125	rs4530278	G	T	0.402	-0.013	0.002	9.6e-10	38.3689	0.0017	0.002	0.3809		0.0226	0.0076	0.002888		-0.00206997	0.00128906	0.108318
126	rs429358	T	C	0.846	-0.017	0.0031	2.3e-09	35.5592	-0.006	0.0026	0.02138		-0.0184	0.0103	0.0747		-0.00605387	0.00173254	0.000475455
127	rs8102497	G	A	0.568	0.015	0.002	8e-13	52.1426	0.0021	0.0019	0.2639		0.0046	0.0074	0.5362		-1.15574e-05	0.00126702	0.992722
128	rs1291143	A	C	0.151	-0.049	0.0031	1.2e-63	290.854	-0.0197	0.0027	2.358e-13	Outlier	0.0111	0.0104	0.286		0.00107412	0.00177269	0.544564
129	rs112802859	C	A	0.905	-0.028	0.0036	3.7e-15	63.6615	-0.0001	0.0032	0.9668		-0.0056	0.0138	0.6862		-0.000925363	0.00214027	0.665481
130	rs6030416	T	G	0.136	0.033	0.0031	2e-28	120.871	0.0021	0.0027	0.434		-0.0023	0.0106	0.8254		0.000782614	0.00181582	0.66647
131	rs2259797	T	C	0.907	0.083	0.0036	2.5e-115	549.391	0.0067	0.0033	0.04451		-0.0016	0.013	0.9024		-0.000208343	0.00220387	0.924684
132	rs41308088	C	T	0.919	-0.047	0.0036	1.6e-34	155.335	0.0015	0.0035	0.668		-0.0198	0.0137	0.1477		0.00225513	0.00231634	0.330268
133	rs8114049	C	T	0.331	0.043	0.0026	1.4e-83	386.97	0.0075	0.002	0.000215		-0.0016	0.0079	0.8387		0.00437065	0.00133254	0.0010383
134	rs35640778	G	A	0.979	0.21	0.0071	7e-190	857.747	0.0059	0.0066	0.3674		-0.0371	0.0262	0.1558		0.00651598	0.00431997	0.131468
135	rs55765053	C	T	0.934	-0.022	0.0041	5.1e-08	28.1768	-0.0001	0.0037	0.9746		0.014	0.0151	0.3546		0.0039219	0.00246595	0.11174
136	rs3761121	T	C	0.878	-0.02	0.0031	1.1e-10	40.4652	-0.0014	0.0029	0.6192		0.0082	0.0113	0.4671		0.00121934	0.00191212	0.523675
137	rs111527478	G	A	0.9	-0.023	0.0036	2.9e-10	44.9645	0.0023	0.0033	0.4748		0.0197	0.0141	0.1612		0.00116646	0.0021736	0.59151
138	rs28502153	C	A	0.622	0.022	0.0026	3.6e-24	107.487	0.0019	0.002	0.3363		0.0074	0.0076	0.3256		-0.000716657	0.00129122	0.578879
139	rs1609812	G	A	0.16	-0.046	0.0031	6.3e-59	268.715	-0.0018	0.0026	0.4975		-0.0153	0.0102	0.1334		-0.00101177	0.00173171	0.559045
