# Supplementary material for: Leukocyte telomere length and sarcopenia-related traits: A bidirectional Mendelian randomization study
Source: PLoS One. 2024 Jan 2;19(1):e0296063. doi: 10.1371/journal.pone.0296063 (PMC10760921; doi:10.1371/journal.pone.0296063)
Supplement: S3 Table — (XLSX) [file pone.0296063.s004.xlsx]

## Sheet: Sheet1
eTable 3. Summary information of the single nucleotide polymorphisms used in reverse MR analyses. EA = effect allele; EAF = effect allele frequency; OA = other allele; SE = standard error; SNP = single nucleotide polymorphisms, ALM= appendicular lean mass.
	Trait	SNP	EA	OA	EAF	Beta	SE	P	F-statistics	Beta-ALM	SE-ALM	P-ALM	Excluded, proxy or outlier
1	ALM	rs2294487	A	G	0.4105	0.02	0.002	5.51e-14	87.1798	0.00255594	0.00215338	0.24
2	ALM	rs377599	T	C	0.383	0.02	0.002	3.5e-29	85.1336	-8.372e-05	0.00207299	0.97
3	ALM	rs2232460	A	G	0.3343	0.01	0.002	2.79e-13	20.0405	-0.00677402	0.00211557	0.0014
4	ALM	rs11122154	A	T	0.1665	0.02	0.003	3.1e-15	49.9923	0.00161163	0.00269333	0.55
5	ALM	rs301804	C	G	0.6867	0.02	0.002	4.05e-17	77.5063	0.00237475	0.00219013	0.28
6	ALM	rs3903151	A	G	0.5794	-0.02	0.002	1.34e-16	87.7945	-0.00034863	0.00204231	0.86
7	ALM	rs11121615	T	C	0.6894	-0.02	0.002	1.83e-22	77.1404	-0.0003302	0.00218308	0.88
8	ALM	rs7538833	T	C	0.3761	0.01	0.002	4.64e-10	21.1307	0.00270164	0.00206863	0.19
9	ALM	rs2284747	T	C	0.5213	0.02	0.002	2.34e-16	89.9027	0.00147826	0.00201217	0.46
10	ALM	rs1472565	T	C	0.5333	0.01	0.002	8.56e-13	22.4133	0.00108206	0.00200583	0.59
11	ALM	rs212526	T	C	0.3993	-0.02	0.002	3.84e-29	86.4122	-0.00346772	0.00205224	0.091
12	ALM	rs7543136	T	C	0.7209	-0.02	0.002	9.96e-24	72.4836	0.00024842	0.00222635	0.91
13	ALM	rs6682646	A	G	0.1721	-0.02	0.002	4.16e-12	51.3267	-0.00566807	0.00264202	0.032
14	ALM	rs4274112	A	G	0.6267	0.02	0.002	2.47e-28	84.2818	-0.00105643	0.00210093	0.62
15	ALM	rs6687475	C	G	0.7436	-0.01	0.002	5.61e-12	17.1692	0.00134977	0.00229691	0.56
16	ALM	rs591833	A	G	0.1334	0.03	0.003	3.55e-21	93.7092	0.00168951	0.00287107	0.56
17	ALM	rs182524742	T	C	0.011	-0.06	0.009	2.92e-10	35.2696	-0.0217765	0.00997142	0.029
18	ALM	rs12116935	A	G	0.614	0.02	0.002	2.46e-23	85.3833	0.00028431	0.00206667	0.89
19	ALM	rs4360494	C	G	0.5541	-0.02	0.002	7.88e-26	89.0116	-0.00204175	0.00201568	0.31
20	ALM	rs61781391	A	G	0.2172	0.02	0.002	1.16e-11	61.2498	-0.0101559	0.00246414	3.8e-05	Outlier
21	ALM	rs3737815	A	C	0.1684	-0.02	0.003	1.7e-09	50.4476	0.00071462	0.00269492	0.79
22	ALM	rs2885697	T	G	0.665	-0.03	0.002	9.21e-60	180.617	0.00024333	0.00212826	0.91
23	ALM	rs1084086	T	G	0.2967	0.01	0.002	9.72e-13	18.7911	-0.0049753	0.00218385	0.023
24	ALM	rs12074850	A	G	0.9102	-0.04	0.003	2.72e-33	117.794	0.00362321	0.00345881	0.29
25	ALM	rs142478128	T	C	0.9713	-0.04	0.006	1.67e-10	40.167	0.00559026	0.00638098	0.38
26	ALM	rs80206427	T	C	0.965	-0.04	0.005	1.87e-19	48.6673	0.00749183	0.00560844	0.18
27	ALM	rs670318	T	C	0.0485	-0.04	0.004	2.52e-21	66.4982	-0.00704323	0.00473898	0.14
28	ALM	rs2025609	C	G	0.1489	-0.02	0.003	2e-12	45.6514	0.00192746	0.00284932	0.5
29	ALM	rs34517439	A	C	0.1221	0.04	0.003	5.8e-48	154.492	0.0166685	0.00316059	1.3e-07	Outlier
30	ALM	rs12038026	T	C	0.765	-0.01	0.002	2.26e-09	16.189	0.00322085	0.00238517	0.18
31	ALM	rs17400787	A	G	0.1777	-0.02	0.003	5.49e-11	52.6385	-0.0015846	0.00265727	0.55
32	ALM	rs11590254	A	T	0.6886	-0.02	0.002	4.34e-20	77.2494	0.00142883	0.00217932	0.51
33	ALM	rs12733767	T	C	0.1024	-0.02	0.003	9.38e-14	33.1093	0.0051566	0.00339864	0.13
34	ALM	rs12740374	T	G	0.2214	0.02	0.002	1.83e-10	62.0993	-0.00158621	0.00240075	0.51
35	ALM	rs3768495	T	C	0.7173	-0.02	0.002	1.07e-17	73.052	-9.982e-05	0.00221972	0.96
36	ALM	rs12724682	C	G	0.1289	0.02	0.003	4.04e-13	40.4478	-0.00155492	0.00301541	0.61
37	ALM	rs60804050	A	G	0.2559	-0.02	0.002	5.01e-24	68.5966	0.00275757	0.00228099	0.23
38	ALM	rs57445715	T	C	0.7328	0.01	0.002	3.48e-12	17.6325	-0.0002038	0.00228368	0.93
39	ALM	rs320826	C	G	0.4954	0.02	0.002	5.67e-12	90.0586	-0.00060853	0.00238937	0.8
40	ALM	rs9659073	A	G	0.4754	-0.02	0.002	5.05e-26	89.8482	-0.00352181	0.00200791	0.079
41	ALM	rs115161931	T	C	0.0402	-0.04	0.005	4.62e-15	55.5975	-0.00488083	0.00547348	0.37
42	ALM	rs905938	T	C	0.7351	-0.04	0.002	8.43e-77	280.733	0.00375126	0.0022726	0.099
43	ALM	rs61812150	A	G	0.0278	0.05	0.006	9.3e-18	60.8519	-0.0040782	0.00649975	0.53
44	ALM	rs11264447	T	G	0.6552	-0.01	0.002	1.29e-12	20.344	-5.403e-05	0.00212582	0.98
45	ALM	rs822430	A	G	0.5221	-0.01	0.002	4.15e-12	22.4692	0.00017652	0.00201409	0.93
46	ALM	rs6687139	A	G	0.9001	-0.02	0.003	2.11e-13	32.3909	-0.00618668	0.00335606	0.065
47	ALM	rs1052256	A	G	0.8118	-0.02	0.002	3.15e-20	55.0373	-0.00136469	0.00259749	0.6
48	ALM	rs78275727	A	G	0.7716	0.02	0.002	2.96e-13	63.487	0.00313274	0.00237373	0.19
49	ALM	rs4233168	A	T	0.0812	0.02	0.003	1.09e-11	26.8743	0.00147626	0.00374745	0.69
50	ALM	rs11583447	T	G	0.5729	-0.02	0.002	4.39e-26	88.1512	7.33e-05	0.00211469	0.97
51	ALM	rs10913200	A	G	0.0285	-0.05	0.006	2.06e-18	62.3394	0.00555962	0.00606656	0.36
52	ALM	rs576101	A	T	0.3249	0.02	0.002	9.66e-17	79.0186	-0.00238297	0.00213853	0.27
53	ALM	rs3795503	T	C	0.3145	0.02	0.002	2.49e-18	77.6673	0.00459228	0.00215796	0.033
54	ALM	rs12071514	A	C	0.4106	0.02	0.002	1.03e-24	87.1863	0.00096847	0.00205547	0.64
55	ALM	rs234640	T	C	0.5142	-0.01	0.002	3.87e-12	22.495	-0.00281427	0.00201841	0.16
56	ALM	rs3850625	A	G	0.1182	-0.03	0.003	3.42e-18	84.4864	0.003803	0.0030988	0.22
57	ALM	rs72744832	T	C	0.9165	0.03	0.003	1.92e-18	62.0292	0.00233296	0.00360427	0.52
58	ALM	rs955865	A	G	0.4202	0.01	0.002	4.09e-15	21.9397	-0.00090647	0.00202354	0.65
59	ALM	rs7536483	A	T	0.5726	0.02	0.002	7.49e-33	88.167	-0.00067795	0.00204148	0.74
60	ALM	rs7532674	T	G	0.261	0.02	0.002	2.7e-12	69.4843	0.00834369	0.00232117	0.00032	Outlier
61	ALM	rs6540718	A	C	0.0142	0.05	0.008	1.16e-12	31.5154	0.0117554	0.00860679	0.17
62	ALM	rs1415181	T	C	0.5926	0.01	0.002	6.85e-14	21.741	0.00208251	0.0020336	0.31
63	ALM	rs11811226	A	T	0.5559	-0.02	0.002	1.9e-16	88.9402	-0.00070949	0.00202572	0.73
64	ALM	rs3121580	T	C	0.1728	-0.02	0.002	3.28e-11	51.4919	0.00090814	0.00265958	0.73
65	ALM	rs6658835	A	G	0.7308	-0.02	0.002	9.13e-20	70.8724	0.00116258	0.00225149	0.61
66	ALM	rs6604614	C	G	0.7154	-0.02	0.002	5.13e-29	73.3482	0.00094597	0.00220933	0.67
67	ALM	rs78763889	T	G	0.0417	0.03	0.005	1.12e-12	32.3882	0.00465918	0.0050665	0.36
68	ALM	rs12724708	A	T	0.6426	-0.02	0.002	1.66e-35	82.739	-0.00032731	0.00208389	0.88
69	ALM	rs61826465	T	C	0.7472	0.01	0.002	6.5e-11	17.01	0.00407091	0.00229492	0.076
70	ALM	rs34780873	T	G	0.7971	0.02	0.002	2.58e-14	58.2621	-0.00237299	0.00256331	0.35
71	ALM	rs2994330	T	G	0.197	0.02	0.002	6.62e-12	56.9865	-0.00612489	0.00253658	0.016
72	ALM	rs114018835	T	C	0.0359	0.03	0.005	2.68e-09	28.0518	0.00295012	0.00554625	0.59
73	ALM	rs62106258	T	C	0.9514	0.05	0.004	4.2e-33	104.115	-0.00931884	0.00473739	0.049
74	ALM	rs7563362	A	G	0.1434	-0.04	0.003	3.27e-39	177.049	0.0027718	0.00283561	0.33
75	ALM	rs13402560	C	G	0.1869	-0.02	0.002	1.43e-13	54.7446	-0.00322849	0.00260256	0.21
76	ALM	rs12474969	A	G	0.3006	0.02	0.002	4.03e-16	75.7395	0.00110823	0.0022023	0.61
77	ALM	rs4668626	A	G	0.5839	-0.01	0.002	2.35e-10	21.8792	-0.00017805	0.00203109	0.93
78	ALM	rs6735681	T	C	0.8908	0.03	0.003	1.68e-19	78.849	0.00265489	0.00319185	0.41
79	ALM	rs12713004	A	G	0.2746	-0.04	0.002	2.4e-68	287.177	0.00345219	0.00224057	0.12
80	ALM	rs1056074	T	C	0.8225	0.02	0.002	1.24e-11	52.592	0.00070865	0.00260951	0.79
81	ALM	rs2118826	A	T	0.4899	-0.02	0.002	1.48e-39	90.0295	0.00285421	0.00201334	0.16
82	ALM	rs11689727	A	C	0.3317	-0.01	0.002	1.64e-09	19.9623	-0.00592391	0.00214246	0.0057
83	ALM	rs72799646	A	G	0.7718	-0.02	0.002	1.19e-22	63.4478	-0.00063731	0.00240664	0.79
84	ALM	rs1260326	T	C	0.3955	-0.03	0.002	6.16e-64	193.842	0.00595534	0.00205525	0.0038
85	ALM	rs17496249	A	G	0.5546	-0.01	0.002	6.92e-11	22.2447	-0.00505584	0.00201795	0.012
86	ALM	rs5830612	T	G	0.8749	-0.02	0.003	4.19e-11	39.4266	-0.00084528	0.00305769	0.78
87	ALM	rs10202845	A	G	0.8867	0.03	0.003	5.35e-22	81.4334	-0.00029205	0.00318477	0.93
88	ALM	rs7593987	A	G	0.1914	0.02	0.002	1.03e-19	55.7525	6.236e-05	0.00254344	0.98
89	ALM	rs11893991	A	G	0.4266	0.01	0.002	2.28e-09	22.028	0.00367117	0.00206344	0.075
90	ALM	rs687914	T	G	0.2514	-0.01	0.002	7.99e-11	16.9475	-0.00040641	0.00234672	0.86
91	ALM	rs62136933	A	G	0.1842	0.03	0.002	9.01e-32	121.817	-0.00138717	0.00260899	0.59
92	ALM	rs2436772	A	G	0.2092	0.02	0.002	1.18e-15	59.5965	0.00165267	0.00246726	0.5
93	ALM	rs1875407	T	C	0.3812	-0.01	0.002	8.41e-13	21.2422	-0.0022144	0.0020815	0.29
94	ALM	rs79073127	C	G	0.1227	-0.02	0.003	2.56e-15	38.7762	0.010425	0.00308571	0.00073
95	ALM	rs59985551	T	C	0.2261	-0.03	0.002	2.43e-44	141.853	0.00444862	0.00239256	0.063
96	ALM	rs1432559	T	G	0.7814	-0.01	0.002	1.56e-09	15.382	0.00249817	0.00242396	0.3
97	ALM	rs75022676	A	G	0.2079	-0.02	0.002	2.84e-12	59.3235	0.0029196	0.0025185	0.25
98	ALM	rs7569084	T	C	0.5853	-0.02	0.002	8.85e-16	87.4444	-0.0103681	0.00203531	3.5e-07	Outlier
99	ALM	rs76517946	A	C	0.0814	-0.04	0.004	1.69e-26	107.758	0.00682266	0.00368045	0.064
100	ALM	rs6711815	C	G	0.1474	0.02	0.003	3e-09	45.2711	0.00019673	0.00285349	0.95
101	ALM	rs11545482	T	C	0.0205	-0.04	0.007	3.57e-11	28.9322	1.595e-05	0.00719669	1
102	ALM	rs4852257	T	G	0.4237	0.02	0.002	6.21e-34	87.9685	0.00591982	0.00203383	0.0036
103	ALM	rs6749644	T	G	0.6871	-0.01	0.002	6.46e-13	19.3606	0.00125214	0.00216998	0.56
104	ALM	rs13423761	A	C	0.327	0.01	0.002	5.62e-10	19.8179	0.00203724	0.00216038	0.35
105	ALM	rs6746854	T	C	0.8497	-0.02	0.003	7.21e-10	46.0049	0.00702174	0.00278474	0.012
106	ALM	rs14976	T	C	0.3057	0.01	0.002	1.43e-12	19.1133	0.00529314	0.00218583	0.015
107	ALM	rs867529	C	G	0.2796	0.02	0.002	1e-18	72.5631	0.00142689	0.00223302	0.52
108	ALM	rs6738207	A	G	0.4007	0.01	0.002	4.15e-11	21.6252	-0.002329	0.00204605	0.25
109	ALM	rs10199020	A	T	0.494	0.01	0.002	2.87e-14	22.5099	0.00565582	0.00201	0.0049
110	ALM	rs201570119	T	C	0.7902	-0.02	0.002	5.48e-17	59.7221	0.00057549	0.00244583	0.81
111	ALM	rs55812028	T	C	0.2451	0.02	0.002	3.72e-13	66.6549	-0.00060764	0.00233723	0.79
112	ALM	rs141033892	A	G	0.0504	0.03	0.004	2.16e-09	38.7906	0.00013349	0.00474286	0.98
113	ALM	rs12463948	A	T	0.8117	0.02	0.002	3.17e-13	55.0597	-0.00394121	0.00258032	0.13
114	ALM	rs13392139	A	G	0.9347	0.03	0.004	1.87e-13	49.471	0.00516596	0.0039936	0.2
115	ALM	rs4663096	A	T	0.1794	0.01	0.002	1.53e-09	13.2569	0.00308367	0.00259231	0.23
116	ALM	rs3101041	A	C	0.7304	-0.01	0.002	2.97e-10	17.7326	-0.00282479	0.00230395	0.22
117	ALM	rs1128249	T	G	0.3919	-0.02	0.002	2.89e-25	85.8555	-0.00125871	0.00205662	0.54
118	ALM	rs2102808	T	G	0.1193	0.02	0.003	1.22e-11	37.8477	-0.00181824	0.0030538	0.55
119	ALM	rs488621	A	G	0.5312	-0.02	0.002	2.86e-24	89.7154	-0.00516041	0.00200434	0.01
120	ALM	rs12151587	T	C	0.5811	0.02	0.002	6.21e-24	87.6962	0.00239409	0.00204476	0.24
121	ALM	rs2111459	T	C	0.2425	0.01	0.002	1.95e-11	16.5419	0.0006344	0.00234239	0.79
122	ALM	rs55852614	T	C	0.7526	0.04	0.002	3.29e-73	268.422	-0.00025051	0.00234777	0.92
123	ALM	rs16862227	T	G	0.2301	-0.02	0.002	4.8e-19	63.8186	0.00134312	0.00239658	0.58
124	ALM	rs741610	A	G	0.6691	-0.01	0.002	8.09e-14	19.938	-0.00234322	0.00213109	0.27
125	ALM	rs2444563	T	C	0.7921	0.02	0.002	8.86e-16	59.3235	-0.00034187	0.00248217	0.89
126	ALM	rs112405294	A	G	0.0821	0.03	0.003	8.49e-14	61.0822	-0.00631804	0.00365906	0.084
127	ALM	rs137968292	T	C	0.011	0.06	0.009	3.16e-10	35.2696	0.00531034	0.0103197	0.61
128	ALM	rs295139	A	T	0.4129	0.01	0.002	1.31e-13	21.83	0.00196465	0.00203069	0.33
129	ALM	rs72931013	A	C	0.9792	-0.04	0.007	5.52e-10	29.3466	-0.00812749	0.00719609	0.26
130	ALM	rs72938315	C	G	0.8549	-0.02	0.003	6.68e-15	44.6849	-0.00417873	0.00287916	0.15
131	ALM	rs62195405	A	G	0.4259	0.01	0.002	9.14e-15	22.0187	0.00086432	0.00202562	0.67
132	ALM	rs1320929	A	G	0.4367	0.01	0.002	6.09e-13	22.1523	0.00083652	0.00203989	0.68
133	ALM	rs1047891	A	C	0.3159	0.02	0.002	5.7e-31	77.8537	-0.00546717	0.00214507	0.011
134	ALM	rs6754292	T	C	0.6446	0.02	0.002	1.65e-21	82.532	-0.00048	0.00210036	0.82
135	ALM	rs12622189	A	G	0.7422	0.03	0.002	1.34e-35	155.121	-0.00159667	0.00227698	0.48
136	ALM	rs76018285	A	G	0.9417	-0.03	0.004	1.84e-13	44.4981	-0.00611222	0.00455409	0.18
137	ALM	rs10194082	T	C	0.5897	0.02	0.002	2.64e-27	87.1669	0.00232358	0.00204288	0.26
138	ALM	rs145296160	T	C	0.9829	0.06	0.008	4.44e-15	54.4924	-0.00830455	0.00826075	0.31
139	ALM	rs6711710	T	C	0.2188	-0.03	0.002	8.28e-40	138.567	0.00220325	0.00242801	0.36
140	ALM	rs2629047	A	T	0.3943	-0.02	0.002	2.08e-18	86.0404	-0.00237048	0.00204713	0.25
141	ALM	rs139441245	A	T	0.0109	-0.06	0.009	1.71e-10	34.9525	0.00100018	0.0101452	0.92
142	ALM	rs1522802	A	C	0.2181	0.02	0.002	5.41e-13	61.4329	-0.0006778	0.00245669	0.78
143	ALM	rs17246129	A	G	0.3044	0.03	0.002	1.27e-35	171.667	0.00082841	0.00217868	0.7
144	ALM	rs41265094	C	G	0.9853	-0.06	0.007	1.06e-17	46.9579	0.00739363	0.00849205	0.38
145	ALM	rs4973392	A	G	0.2268	-0.02	0.002	1.63e-20	63.1729	0.00231061	0.00239418	0.33
146	ALM	rs10202701	T	C	0.5419	0.02	0.002	3.11e-33	89.4336	0.00930314	0.00201263	3.8e-06	Outlier
147	ALM	rs73000823	T	C	0.1563	-0.02	0.003	1.74e-15	47.5037	-0.0041337	0.002761	0.13
148	ALM	rs3116201	A	G	0.0977	-0.03	0.003	2.98e-21	71.4549	-0.0009563	0.00338897	0.78
149	ALM	rs79057767	A	G	0.9677	-0.05	0.005	3.32e-21	70.3763	0.00196814	0.00577512	0.73
150	ALM	rs6755070	T	G	0.3501	-0.02	0.002	2.04e-23	81.9696	-0.00659575	0.00211367	0.0018
151	ALM	rs2971857	A	G	0.5752	-0.01	0.002	3.7e-10	22.0039	0.00198058	0.002039	0.33
152	ALM	rs12476059	T	C	0.8495	0.02	0.003	4.65e-10	46.0553	0.00516753	0.0029822	0.083
153	ALM	rs61277584	A	G	0.4733	0.01	0.002	2.64e-13	22.449	-0.00024511	0.00200368	0.9
154	ALM	rs2310876	A	G	0.6693	0.01	0.002	2.89e-12	19.9319	-0.00275954	0.00213026	0.2
155	ALM	rs6718026	T	C	0.5857	-0.02	0.002	2.46e-19	87.4197	0.000209	0.00205183	0.92
156	ALM	rs6763944	T	C	0.7234	0.01	0.002	5.2e-11	18.0187	0.00099658	0.00228296	0.66
157	ALM	rs2270894	C	G	0.7966	0.03	0.002	1.25e-42	131.352	-0.00406148	0.00258435	0.12
158	ALM	rs12633841	T	G	0.1778	0.02	0.003	6.4e-13	52.6617	0.00212157	0.00260402	0.42
159	ALM	rs7610055	A	G	0.1207	-0.04	0.003	3.55e-38	152.963	-0.00011379	0.00304927	0.97
160	ALM	rs7615332	A	G	0.4221	0.02	0.002	2.48e-26	87.8796	0.00143659	0.00202074	0.48
161	ALM	rs73040019	T	C	0.8419	-0.02	0.003	1.54e-14	47.9483	-0.00232035	0.00274303	0.4
162	ALM	rs6550846	T	C	0.7895	0.02	0.002	2.07e-15	59.8683	-0.00324418	0.00242986	0.18
163	ALM	rs4858605	T	C	0.1848	0.02	0.002	5.02e-11	54.2692	0.0062221	0.00255533	0.015
164	ALM	rs4858697	A	G	0.4184	-0.01	0.002	3.06e-14	21.9135	-0.0004074	0.00203106	0.84
165	ALM	rs591668	A	G	0.396	-0.02	0.002	2e-19	86.1688	0.00369286	0.00205881	0.073
166	ALM	rs77156651	A	G	0.0537	-0.03	0.004	6.83e-16	41.187	-0.0004282	0.00444882	0.92
167	ALM	rs72858391	A	G	0.0271	0.04	0.006	1.33e-14	37.99	-0.0104522	0.00615308	0.089
168	ALM	rs9838614	T	G	0.6119	0.02	0.002	1.21e-21	85.5543	-0.00202655	0.00204464	0.32
169	ALM	rs13067055	A	G	0.3506	0.01	0.002	1.51e-11	20.5031	0.0022018	0.00218612	0.31
170	ALM	rs34345884	C	G	0.0214	-0.04	0.007	6.13e-10	30.1747	-0.00965356	0.00702588	0.17
171	ALM	rs17606778	A	C	0.1959	0.02	0.002	2.86e-12	56.7459	-0.00024495	0.00255222	0.92
172	ALM	rs140440099	A	G	0.0234	0.06	0.006	1.45e-22	74.0938	-0.0206344	0.00676211	0.0023
173	ALM	rs11717749	T	C	0.1147	0.03	0.003	5.3e-24	82.3097	-0.00066313	0.00317606	0.83
174	ALM	rs114718455	A	G	0.9651	-0.04	0.005	3.54e-12	48.5333	-0.00429146	0.00549716	0.43
175	ALM	rs11130474	C	G	0.4618	0.02	0.002	1.56e-19	89.5404	-0.00130793	0.00201704	0.52
176	ALM	rs6762851	T	C	0.6427	0.02	0.002	1.5e-28	82.7287	-0.00397704	0.00208649	0.057
177	ALM	rs550944	A	T	0.6772	-0.01	0.002	3.09e-09	19.6854	-0.00453557	0.00213419	0.034
178	ALM	rs9809116	A	G	0.5919	0.02	0.002	1.31e-16	87.023	-0.0012699	0.00204869	0.54
179	ALM	rs7633464	A	G	0.4786	0.02	0.002	1.28e-20	89.9012	-0.00271886	0.00199905	0.17
180	ALM	rs13088318	A	G	0.6631	-0.02	0.002	1.15e-17	80.4809	-0.0137835	0.00213463	1.1e-10	Outlier
181	ALM	rs4073154	A	G	0.2216	-0.03	0.002	1.93e-33	139.838	-0.00414093	0.00242377	0.088
182	ALM	rs546819639	T	C	0.0936	0.03	0.003	1.05e-18	68.7669	0.00337951	0.00344067	0.33
183	ALM	rs9832919	A	G	0.6426	0.02	0.002	7.9e-20	82.739	0.00188768	0.00208795	0.37
184	ALM	rs9883955	T	G	0.373	0.02	0.002	4.63e-21	84.2544	-0.00211014	0.00207051	0.31
185	ALM	rs2871960	A	C	0.5552	-0.05	0.002	2.17e-135	556.629	0.00831098	0.00202023	3.9e-05	Outlier
186	ALM	rs35408555	A	G	0.7718	0.01	0.002	1.76e-09	15.8603	-0.00284747	0.00241215	0.24
187	ALM	rs74497536	A	G	0.0232	0.04	0.006	1.56e-09	32.6528	-0.0087503	0.00686681	0.2
188	ALM	rs900399	A	G	0.6014	-0.02	0.002	1.35e-17	86.3613	0.00653031	0.00204199	0.0014
189	ALM	rs1048243	A	G	0.635	-0.01	0.002	2.62e-14	20.8719	0.00192793	0.00207656	0.35
190	ALM	rs2115959	A	C	0.4543	-0.01	0.002	5.7e-14	22.3251	-0.00107318	0.00200842	0.59
191	ALM	rs9647379	C	G	0.4111	0.02	0.002	2.75e-21	87.2184	0.00157442	0.00205276	0.44
192	ALM	rs4894532	T	G	0.3648	0.03	0.002	1.53e-45	187.873	0.00345566	0.0020817	0.097
193	ALM	rs843342	T	C	0.4809	-0.01	0.002	1.06e-09	22.4803	0.00154723	0.00199631	0.44
194	ALM	rs11545169	T	G	0.1613	-0.04	0.003	8.19e-43	194.995	0.00279769	0.00274924	0.31
195	ALM	rs2194411	A	G	0.1283	0.04	0.003	2.43e-54	161.192	0.00485577	0.00303818	0.11
196	ALM	rs61732778	A	G	0.071	0.02	0.004	3.13e-10	23.7592	0.0022894	0.00388488	0.56
197	ALM	rs62288215	A	C	0.6078	0.01	0.002	1.66e-09	21.4666	-3.811e-06	0.00206623	1
198	ALM	rs6837180	A	G	0.4163	-0.01	0.002	2.56e-10	21.8823	-0.00053776	0.00212792	0.8
199	ALM	rs111391498	A	G	0.9523	0.03	0.004	3.65e-14	36.8167	0.009136	0.00479703	0.057
200	ALM	rs7680647	T	C	0.6438	-0.02	0.002	2.26e-20	82.6151	-0.00269051	0.00210926	0.2
201	ALM	rs59950280	A	G	0.3316	-0.03	0.002	7.32e-36	179.697	-0.00020623	0.00214878	0.92
202	ALM	rs183275998	C	G	0.2842	0.01	0.002	8.2e-11	18.3193	0.00468722	0.00225669	0.038
203	ALM	rs62288581	A	G	0.4206	-0.01	0.002	2.54e-12	21.9454	0.00301166	0.00205158	0.14
204	ALM	rs223929	A	C	0.7179	0.02	0.002	1.67e-20	72.9579	-0.00034044	0.00221683	0.88
205	ALM	rs1472852	A	C	0.1582	-0.06	0.003	8.22e-135	432.125	-0.0108191	0.00270563	6.4e-05	Outlier
206	ALM	rs60799144	A	T	0.4001	0.01	0.002	1.16e-11	21.6144	0.00310701	0.00206256	0.13
207	ALM	rs2324154	A	C	0.5096	0.02	0.002	1.92e-15	90.033	0.00215083	0.00200302	0.28
208	ALM	rs74416750	T	C	0.1497	-0.02	0.003	4.65e-15	45.8536	-0.00326619	0.00284755	0.25
209	ALM	rs781669	T	C	0.5236	0.02	0.002	3.14e-18	89.8655	-0.00251609	0.00200621	0.21
210	ALM	rs139921635	T	G	0.0236	0.04	0.006	2.66e-10	33.2022	-0.00636414	0.00667785	0.34
211	ALM	rs58083390	T	C	0.0708	-0.03	0.004	3.35e-18	53.3226	0.00916702	0.00392812	0.02
212	ALM	rs112948778	T	C	0.0169	0.07	0.007	1.36e-22	73.3206	0.00792283	0.00776703	0.31
213	ALM	rs1443536	A	G	0.695	-0.02	0.002	1.91e-26	76.3648	0.00137528	0.00218415	0.53
214	ALM	rs17010957	T	C	0.8515	0.02	0.003	6.34e-20	45.5502	0.00204758	0.00283724	0.47
215	ALM	rs1841738	A	G	0.4817	0.02	0.002	1.32e-24	89.9455	-0.00069744	0.00202741	0.73
216	ALM	rs62306393	A	C	0.6467	-0.01	0.002	1.17e-11	20.5751	0.00142544	0.00211222	0.5
217	ALM	rs78896073	A	T	0.0464	-0.03	0.005	2.9e-10	35.8622	-0.00240226	0.00483936	0.62
218	ALM	rs143847362	A	G	0.9745	0.04	0.006	2.65e-12	35.8057	-0.0200143	0.00656971	0.0023
219	ALM	rs1493132	T	C	0.6614	-0.01	0.002	3.29e-11	20.1672	-0.00519118	0.00210439	0.014
220	ALM	rs10007409	T	C	0.3101	-0.02	0.002	7.11e-22	77.0721	-0.0009492	0.00215522	0.66
221	ALM	rs6821305	A	C	0.601	-0.02	0.002	3.15e-26	86.3904	-0.00439743	0.00203935	0.031
222	ALM	rs10518426	T	C	0.5838	-0.02	0.002	3.49e-22	87.5358	-0.00218908	0.00203389	0.28
223	ALM	rs7689420	T	C	0.1688	-0.05	0.003	1.5e-76	316.081	0.00402309	0.00264886	0.13
224	ALM	rs116662954	A	G	0.0274	-0.05	0.006	8.75e-19	60.0009	0.00023069	0.0062038	0.97
225	ALM	rs7679276	A	G	0.0456	0.03	0.005	5.93e-12	35.2734	-0.00858812	0.00517753	0.097
226	ALM	rs7692387	A	G	0.1854	0.02	0.002	3.53e-12	54.4054	0.00467378	0.00258498	0.071
227	ALM	rs73856768	T	C	0.9195	0.02	0.004	1.55e-12	26.663	0.00183315	0.00371673	0.62
228	ALM	rs395980	T	G	0.7365	0.02	0.002	1.02e-17	69.9127	-0.00109068	0.00227128	0.63
229	ALM	rs6552198	A	G	0.6378	-0.02	0.002	7.18e-18	83.2239	0.00455398	0.00208104	0.029
230	ALM	rs10015974	A	G	0.2407	-0.02	0.002	1.1e-15	65.8397	0.00032869	0.00232456	0.89
231	ALM	rs2578557	T	C	0.6417	-0.01	0.002	1.99e-12	20.7049	-0.00598812	0.00208355	0.0041
232	ALM	rs9716700	A	C	0.1901	-0.02	0.003	1.36e-17	55.4628	-0.00046561	0.00271787	0.86
233	ALM	rs12656497	T	C	0.4037	0.03	0.002	1.22e-40	195.177	-0.00317631	0.0020345	0.12
234	ALM	rs7718953	A	C	0.7352	0.02	0.002	4.44e-15	70.1336	0.00168428	0.00224982	0.45
235	ALM	rs6897259	T	C	0.3779	-0.01	0.002	9.58e-14	21.1706	0.00100161	0.00206587	0.63
236	ALM	rs7731023	A	G	0.4251	-0.02	0.002	3.48e-18	88.0447	-0.00154256	0.00203615	0.45
237	ALM	rs1818782	A	C	0.3437	-0.02	0.002	3.94e-14	81.2635	0.00226275	0.00211457	0.28
238	ALM	rs73087475	T	C	0.9077	-0.03	0.003	3.07e-18	67.909	-0.00698246	0.00344902	0.043
239	ALM	rs62372052	A	G	0.8897	-0.04	0.003	8.25e-40	141.433	0.00201815	0.00325972	0.54
240	ALM	rs62370472	T	C	0.791	0.03	0.002	1.45e-27	134.02	-0.00182023	0.00250101	0.47
241	ALM	rs1833888	T	C	0.2322	-0.02	0.002	7.93e-21	64.2255	3.162e-05	0.00241598	0.99
242	ALM	rs35748083	T	C	0.5682	-0.02	0.002	9.77e-25	88.3902	0.00119249	0.00204079	0.56
243	ALM	rs4865956	A	T	0.6965	-0.03	0.002	3.85e-36	171.381	0.00138033	0.00218233	0.53
244	ALM	rs465983	A	G	0.7642	0.02	0.002	4.75e-12	64.9155	-0.00219735	0.00233312	0.35
245	ALM	rs282302	A	G	0.0902	0.03	0.003	6.51e-14	66.5172	-0.00173648	0.00351999	0.62
246	ALM	rs34287	A	G	0.341	0.02	0.002	1.17e-20	80.9567	-0.00486932	0.00214457	0.023
247	ALM	rs152353	A	G	0.199	0.02	0.002	4.05e-12	57.4217	-0.00336403	0.00255225	0.19
248	ALM	rs10036789	C	G	0.5391	-0.02	0.002	1.17e-17	89.5153	0.00085199	0.00203295	0.68
249	ALM	rs609659	A	G	0.5761	-0.01	0.002	7.55e-13	21.9916	0.00689782	0.00204726	0.00075
250	ALM	rs6877994	C	G	0.4842	-0.01	0.002	9.86e-11	22.4907	-0.00044699	0.00200916	0.82
251	ALM	rs115912456	A	G	0.9588	-0.06	0.005	3.69e-34	128.093	-0.00844057	0.00508948	0.097
252	ALM	rs13178887	T	C	0.6133	0.02	0.002	2.85e-17	85.4407	0.00147274	0.00204687	0.47
253	ALM	rs2367279	T	G	0.9047	-0.02	0.003	3.82e-09	31.0572	0.00544446	0.00340372	0.11
254	ALM	rs55838622	A	C	0.754	-0.02	0.002	1.24e-16	66.8199	0.00121783	0.00238674	0.61
255	ALM	rs261223	A	C	0.6298	-0.02	0.002	2.3e-19	83.9953	-0.00327367	0.00207872	0.12
256	ALM	rs331917	A	G	0.4197	0.01	0.002	3.54e-11	21.9325	0.00218169	0.00205104	0.29
257	ALM	rs861674	A	T	0.5422	-0.01	0.002	1.37e-11	22.3528	-0.00037578	0.00200525	0.85
258	ALM	rs9327336	T	C	0.6565	-0.01	0.002	1.78e-10	20.3075	0.00192627	0.00211342	0.36
259	ALM	rs7729769	A	G	0.5048	0.01	0.002	4.56e-11	22.5111	-0.00255468	0.0024225	0.29
260	ALM	rs6860245	C	G	0.248	0.06	0.002	9.66e-160	605.384	-0.0019727	0.00232848	0.4
261	ALM	rs7735162	T	C	0.7244	0.02	0.002	2.57e-13	71.922	-0.00109761	0.00225979	0.63
262	ALM	rs6866701	A	G	0.076	0.03	0.004	8.01e-18	56.9191	-0.00285164	0.00380686	0.45
263	ALM	rs1291602	T	C	0.1592	-0.03	0.003	3.42e-32	108.507	-0.00450534	0.00275352	0.1
264	ALM	rs7735891	T	C	0.4629	0.03	0.002	1.14e-42	201.583	-0.00333659	0.00202468	0.099
265	ALM	rs4976261	C	G	0.2499	-0.03	0.002	8.67e-43	151.967	0.0032675	0.00230886	0.16
266	ALM	rs639933	A	C	0.6333	0.01	0.002	8.14e-13	20.913	0.00303082	0.00210492	0.15
267	ALM	rs11242236	A	G	0.4533	-0.01	0.002	1.84e-14	22.3168	0.00360015	0.00201463	0.074
268	ALM	rs12055045	T	C	0.2062	0.02	0.002	7.15e-20	58.9646	-0.00142158	0.00246491	0.56
269	ALM	rs3822742	A	C	0.3706	0.02	0.002	1.03e-16	84.0327	0.00040424	0.00207824	0.85
270	ALM	rs153662	T	G	0.5886	0.01	0.002	1.23e-12	21.8062	0.00080813	0.00202703	0.69
271	ALM	rs853170	T	C	0.7398	-0.02	0.002	6.04e-13	69.3463	-0.00070333	0.00228671	0.76
272	ALM	rs10069931	T	C	0.3282	-0.01	0.002	3.28e-13	19.8551	-0.00275726	0.0021318	0.2
273	ALM	rs13170063	A	G	0.5921	-0.02	0.002	4.11e-15	87.0097	-0.00405023	0.00205199	0.048
274	ALM	rs4073717	T	G	0.2016	-0.03	0.002	5.85e-34	130.483	-0.00251031	0.0024817	0.31
275	ALM	rs33852	A	G	0.6771	-0.02	0.002	1.04e-24	78.7647	0.00089741	0.00214454	0.68
276	ALM	rs75767302	A	G	0.0441	0.03	0.005	8.52e-13	34.1666	0.00861108	0.00499083	0.084
277	ALM	rs6874142	T	G	0.8862	-0.02	0.003	1.68e-14	36.3282	-0.00537049	0.00335255	0.11
278	ALM	rs6881592	A	G	0.6347	0.02	0.002	2.81e-21	83.5283	0.00138333	0.00210806	0.51
279	ALM	rs7733195	A	G	0.3494	-0.02	0.002	4.49e-21	81.8938	0.00046284	0.00209264	0.82
280	ALM	rs244711	T	C	0.686	0.03	0.002	1.54e-37	174.638	0.00010573	0.00232676	0.96
281	ALM	rs13177762	T	C	0.1374	0.03	0.003	4.08e-20	96.0741	0.00366133	0.00297062	0.22
282	ALM	rs62398471	A	G	0.2946	0.02	0.002	1.16e-17	74.8644	-0.00050244	0.00229484	0.83
283	ALM	rs4959697	T	C	0.7435	-0.01	0.002	4.29e-10	17.1735	-0.00072445	0.00230895	0.75
284	ALM	rs9379084	A	G	0.1155	-0.03	0.003	1.84e-20	82.8089	-2.977e-05	0.00325003	0.99
285	ALM	rs11243202	T	C	0.514	-0.03	0.002	2.83e-57	202.541	0.00086521	0.00201555	0.67
286	ALM	rs6923462	T	C	0.8429	-0.03	0.003	3.41e-24	107.343	0.0016856	0.00273916	0.54
287	ALM	rs35947355	A	G	0.224	-0.02	0.002	5.59e-15	62.6189	-0.00241171	0.00244205	0.32
288	ALM	rs2142644	A	C	0.672	-0.02	0.002	3.37e-19	79.4063	0.00075847	0.00213874	0.72
289	ALM	rs41271299	T	C	0.0513	0.06	0.004	3.19e-47	157.825	0.00892005	0.00462386	0.054
290	ALM	rs9379832	A	G	0.7447	0.02	0.002	3.77e-24	68.491	0.00083234	0.00232567	0.72
291	ALM	rs17767294	A	G	0.9226	0.02	0.004	1.94e-10	25.7226	0.00268721	0.00374518	0.47
292	ALM	rs3095275	A	G	0.1998	0.02	0.002	8.96e-21	57.595	0.010219	0.00259303	8.1e-05	Outlier
293	ALM	rs9266244	A	G	0.7077	-0.04	0.002	1.21e-94	298.236	0.00790817	0.00222964	0.00039	Outlier
294	ALM	rs184318723	C	G	0.0466	0.06	0.007	3.18e-21	144.071	-0.0441372	0.00681705	9.5e-11	Outlier
295	ALM	rs9276931	A	G	0.8852	-0.03	0.003	4.65e-23	82.3721	0.0217223	0.00314685	5.1e-12	Outlier
296	ALM	rs1705001	A	G	0.2413	0.01	0.002	3.66e-11	16.4861	0.00372446	0.00236345	0.12
297	ALM	rs386906	T	C	0.6533	0.02	0.002	6.55e-27	81.5981	0.00353688	0.00210788	0.093
298	ALM	rs688209	T	G	0.8021	0.02	0.002	1.26e-16	57.1827	0.00539165	0.00252141	0.032
299	ALM	rs61431557	T	C	0.1368	0.04	0.003	3.83e-50	170.199	-0.00538037	0.0029259	0.066
300	ALM	rs3734254	T	C	0.7909	0.03	0.002	2.32e-33	134.067	0.0024824	0.00244923	0.31
301	ALM	rs72894776	T	C	0.1245	0.02	0.003	1.74e-15	39.2643	0.00815714	0.00311139	0.0087
302	ALM	rs9394578	A	C	0.2577	-0.02	0.002	2.65e-14	68.9121	0.00248459	0.00228893	0.28
303	ALM	rs33966734	A	C	0.0136	-0.11	0.008	1.89e-41	146.215	-0.0326803	0.00878885	0.0002
304	ALM	rs7762731	A	G	0.8604	0.02	0.003	3.91e-11	43.2676	0.0014368	0.00285134	0.61
305	ALM	rs1324538	A	T	0.3836	0.02	0.002	1.73e-34	85.1841	-0.0021349	0.00206277	0.3
306	ALM	rs2208605	T	C	0.2078	0.01	0.002	3.62e-10	14.8241	-0.0035749	0.00248352	0.15
307	ALM	rs6931421	T	G	0.6776	0.03	0.002	2.31e-43	177.116	-0.00332697	0.00216045	0.12
308	ALM	rs9350850	T	C	0.9204	-0.03	0.003	2.92e-24	59.3833	-0.0056637	0.00370302	0.13
309	ALM	rs34951006	T	G	0.137	0.02	0.003	3.46e-13	42.59	0.00098198	0.00295406	0.74
310	ALM	rs194633	A	C	0.4417	-0.01	0.002	1.62e-14	22.2071	0.00346268	0.00201456	0.086
311	ALM	rs3813498	T	C	0.8126	0.03	0.002	6.35e-29	123.448	-0.00019653	0.00253947	0.94
312	ALM	rs1405212	T	C	0.3721	-0.02	0.002	1.1e-21	84.1718	0.00267538	0.00207601	0.2
313	ALM	rs3966775	A	C	0.528	0.02	0.002	6.65e-26	89.7837	0.00333542	0.00201598	0.098
314	ALM	rs9388490	T	C	0.4394	0.05	0.002	1.33e-130	555.218	0.00271555	0.00203057	0.18
315	ALM	rs13212016	T	C	0.2707	-0.02	0.002	1.75e-21	71.121	0.00139479	0.00228783	0.54
316	ALM	rs72959041	A	G	0.0494	0.04	0.004	1.56e-18	67.6683	0.0102421	0.00479703	0.033
317	ALM	rs9321170	A	G	0.7272	0.02	0.002	1.15e-16	71.4664	0.00216901	0.00223907	0.33
318	ALM	rs7740107	A	T	0.7362	-0.05	0.002	7.46e-99	437.63	-0.00996314	0.00228179	1.3e-05	Outlier
319	ALM	rs78051210	T	C	0.9229	-0.03	0.004	1.64e-13	57.6743	-0.00329921	0.00383602	0.39
320	ALM	rs6924144	T	G	0.7735	-0.02	0.002	1.4e-14	63.1138	0.00529369	0.0024261	0.029
321	ALM	rs228433	A	G	0.6181	-0.01	0.002	4.9e-13	21.2571	-0.00144526	0.00211806	0.5
322	ALM	rs2223966	A	G	0.7651	0.02	0.002	5.63e-17	64.7439	0.00207539	0.00235969	0.38
323	ALM	rs35686278	A	G	0.2265	0.01	0.002	8.96e-11	15.7768	0.00124172	0.00241389	0.61
324	ALM	rs9496306	T	C	0.3568	-0.02	0.002	1.06e-14	82.6772	0.00334479	0.00210185	0.11
325	ALM	rs6570509	T	G	0.2868	-0.02	0.002	1.27e-31	73.688	0.00189091	0.00220656	0.39
326	ALM	rs12190712	T	C	0.0947	0.03	0.003	2.51e-17	69.4908	-0.00403037	0.00342812	0.24
327	ALM	rs543650	T	G	0.4013	-0.03	0.002	1.49e-37	194.798	-3.605e-05	0.00207388	0.99
328	ALM	rs2635471	A	G	0.8541	-0.02	0.003	5.04e-12	44.8892	-0.00064428	0.00282417	0.82
329	ALM	rs3828729	A	G	0.6906	0.02	0.002	4.67e-15	76.9761	0.00105698	0.00218999	0.63
330	ALM	rs668871	T	C	0.4699	0.02	0.002	1.4e-27	89.7397	0.0039769	0.00200391	0.047
331	ALM	rs7768382	T	C	0.5229	0.02	0.002	1.57e-26	89.8772	-0.00088641	0.00200314	0.66
332	ALM	rs2763263	A	T	0.2445	-0.02	0.002	1.37e-14	66.5446	-0.00141908	0.00235356	0.55
333	ALM	rs798548	T	C	0.6994	0.04	0.002	2.86e-68	303.111	0.00043067	0.00219685	0.84
334	ALM	rs76400633	T	C	0.7831	0.02	0.002	5.92e-11	61.1886	0.00072091	0.00243036	0.77
335	ALM	rs12702693	T	C	0.4542	0.02	0.002	6.56e-20	89.3104	-0.00136626	0.00201065	0.5
336	ALM	rs2389858	A	T	0.4945	0.02	0.002	1.68e-18	90.0553	-0.00038265	0.00200417	0.85
337	ALM	rs12533452	T	C	0.1569	0.02	0.003	1.31e-19	47.6522	0.0021417	0.00275364	0.44
338	ALM	rs34776209	T	C	0.2475	-0.03	0.002	1.78e-47	150.989	-0.00535446	0.00233532	0.022
339	ALM	rs2529049	A	G	0.2525	0.01	0.002	1.2e-10	16.9967	0.00014568	0.00231753	0.95
340	ALM	rs73085996	C	G	0.2319	-0.01	0.002	5.43e-10	16.0402	0.00367187	0.00236976	0.12
341	ALM	rs12700667	A	G	0.7419	-0.02	0.002	1.3e-17	68.9819	0.00079091	0.00226752	0.73
342	ALM	rs10951164	C	G	0.487	0.02	0.002	5.2e-16	90.0053	-0.00081135	0.002002	0.69
343	ALM	rs1708301	C	G	0.8509	-0.02	0.003	1.99e-18	45.702	0.001685	0.00283729	0.55
344	ALM	rs177592	C	G	0.1013	-0.02	0.003	6.83e-13	32.7937	-0.00119642	0.00329155	0.72
345	ALM	rs62442203	C	G	0.4031	-0.02	0.002	5.12e-23	86.6828	-0.00465736	0.00205785	0.024
346	ALM	rs1717720	A	G	0.346	-0.01	0.002	2.71e-12	20.3774	-0.00044274	0.00209648	0.83
347	ALM	rs57734857	A	T	0.7958	-0.02	0.002	5.85e-11	58.5398	-0.00030211	0.00246712	0.9
348	ALM	rs10260816	C	G	0.5606	-0.01	0.002	4.06e-13	22.1825	0.00375283	0.00201875	0.063
349	ALM	rs13237426	T	C	0.9381	0.04	0.004	1.24e-24	83.6788	-0.00101657	0.00414337	0.81
350	ALM	rs723149	A	G	0.4372	0.03	0.002	1.43e-47	199.501	-0.0028971	0.00202961	0.15
351	ALM	rs2237474	T	G	0.3586	0.02	0.002	1.28e-20	82.8618	0.00182753	0.00208276	0.38
352	ALM	rs28895377	A	T	0.8847	0.02	0.003	2.36e-16	36.7448	-0.00223505	0.00304886	0.46
353	ALM	rs12698934	A	G	0.1668	0.02	0.003	7.77e-15	50.0644	-0.00393278	0.00271391	0.15
354	ALM	rs12540011	A	G	0.2835	0.02	0.002	3.01e-22	73.177	4.481e-05	0.00222319	0.98
355	ALM	rs12667702	T	C	0.2051	-0.01	0.002	4.18e-10	14.6814	0.00320527	0.00252135	0.2
356	ALM	rs10280623	T	C	0.803	-0.02	0.002	2.73e-11	56.9865	-0.00482517	0.00251445	0.055
357	ALM	rs78138888	T	C	0.0721	-0.03	0.004	1.45e-13	54.2258	-0.0033538	0.00395542	0.4
358	ALM	rs42039	T	C	0.2444	0.05	0.002	3.53e-106	416.111	0.00159741	0.00235491	0.5
359	ALM	rs3763467	T	C	0.8843	0.03	0.003	3.24e-18	82.9336	0.0011256	0.00316086	0.72
360	ALM	rs987666	A	G	0.1188	0.02	0.003	2.33e-10	37.7105	0.00234044	0.00303555	0.44
361	ALM	rs62621812	A	G	0.0204	0.07	0.007	3.16e-27	88.1932	-0.00322925	0.00743956	0.66
362	ALM	rs9690338	A	G	0.9163	-0.02	0.003	1.07e-11	27.6264	0.00094415	0.00365503	0.8
363	ALM	rs17480616	C	G	0.0307	0.04	0.005	4.5e-13	42.8778	0.00303043	0.00592676	0.61
364	ALM	rs199610373	A	G	0.8172	-0.03	0.003	5.4e-27	121.099	-0.00255598	0.00258297	0.32
365	ALM	rs269232	A	G	0.7042	-0.01	0.002	1.17e-12	18.758	-0.00161408	0.00218677	0.46
366	ALM	rs822530	A	T	0.2047	-0.03	0.002	2.36e-27	131.976	0.00229037	0.00252248	0.36
367	ALM	rs6977416	A	G	0.3338	0.05	0.002	1.43e-113	501.175	0.00308734	0.00214018	0.15
368	ALM	rs3918226	T	C	0.081	-0.04	0.004	1.81e-27	107.275	-0.00304737	0.00378994	0.42
369	ALM	rs55911644	A	T	0.3609	0.01	0.002	8.93e-13	20.7707	-0.00164257	0.00209494	0.43
370	ALM	rs75140902	T	C	0.0323	-0.04	0.005	4.82e-15	45.0383	0.00691571	0.00553809	0.21
371	ALM	rs76364830	A	G	0.0634	-0.05	0.004	2.7e-33	133.717	-0.00459762	0.00416153	0.27
372	ALM	rs7833274	T	G	0.3794	0.01	0.002	9.45e-10	21.2034	0.00232801	0.00208241	0.26
373	ALM	rs1063582	T	G	0.2351	0.02	0.002	1.12e-16	64.7821	0.00204848	0.00235897	0.39
374	ALM	rs62501195	A	C	0.8288	0.02	0.003	8.11e-15	51.1138	-0.00852374	0.0027283	0.0018
375	ALM	rs2321250	T	C	0.6429	0.01	0.002	2.91e-12	20.6742	-5.921e-05	0.00208221	0.98
376	ALM	rs6557894	T	C	0.4648	-0.01	0.002	7.69e-11	22.4016	0.00368816	0.00200945	0.066
377	ALM	rs7816345	T	C	0.1682	0.03	0.003	6.23e-24	113.415	-0.00303879	0.0026287	0.25
378	ALM	rs6988165	C	G	0.573	0.01	0.002	4.18e-12	22.0333	-0.00196315	0.00201912	0.33
379	ALM	rs6984699	A	G	0.7413	-0.02	0.002	1.86e-24	69.0863	0.00559839	0.0022707	0.014
380	ALM	rs139424516	C	G	0.9783	0.04	0.007	1.49e-10	30.5884	-0.0118691	0.00734575	0.11
381	ALM	rs72656010	T	C	0.8678	0.07	0.003	7.31e-126	506.77	0.00108643	0.00298786	0.72
382	ALM	rs62515454	T	C	0.1822	0.04	0.002	1.59e-55	214.782	-0.00266381	0.00264996	0.31
383	ALM	rs4737446	T	G	0.6944	0.02	0.002	4.9e-32	76.449	-0.00215773	0.00220591	0.33
384	ALM	rs16938625	T	C	0.8481	-0.02	0.003	1.55e-13	46.4071	-0.00064958	0.00281741	0.82
385	ALM	rs2925155	T	C	0.2612	-0.02	0.002	5.47e-12	69.5188	-0.00017501	0.00231088	0.94
386	ALM	rs61729527	T	C	0.0519	-0.03	0.004	4.53e-16	39.8821	-0.00357289	0.00457523	0.43
387	ALM	rs4735761	A	C	0.7143	-0.03	0.002	3.66e-56	165.45	0.00226019	0.00222572	0.31
388	ALM	rs7014590	T	C	0.7386	0.02	0.002	4.48e-26	69.5532	-0.00300122	0.00227398	0.19
389	ALM	rs7829174	A	G	0.4637	0.01	0.002	2.24e-09	22.3945	0.00247126	0.00201388	0.22
390	ALM	rs2142331	T	C	0.6023	-0.02	0.002	1.38e-17	86.2952	-0.00271818	0.00206442	0.19
391	ALM	rs11778491	C	G	0.2518	-0.02	0.002	4.05e-28	67.8694	0.00061611	0.00229777	0.79
392	ALM	rs10283100	A	G	0.0555	-0.06	0.004	4.11e-44	169.995	0.00295951	0.00445598	0.51
393	ALM	rs11779459	T	C	0.3545	0.01	0.002	1.37e-13	20.6067	0.0003871	0.00209964	0.85
394	ALM	rs4870941	C	G	0.238	-0.03	0.002	1.09e-39	147.025	0.00464416	0.00238966	0.052
395	ALM	rs1902789	A	G	0.7493	-0.02	0.002	2.75e-27	67.6722	0.00283304	0.00230015	0.22
396	ALM	rs7816342	A	G	0.2326	-0.03	0.002	4.08e-35	144.707	-0.0018154	0.00236021	0.44
397	ALM	rs4733571	T	G	0.6274	-0.01	0.002	6.44e-13	21.0515	0.00464637	0.00207654	0.025
398	ALM	rs6987355	A	T	0.7991	-0.02	0.002	1.8e-15	57.8325	-0.00017619	0.00250101	0.94
399	ALM	rs12541381	A	G	0.2575	-0.03	0.002	2.81e-49	155.003	6.214e-05	0.00229361	0.98
400	ALM	rs7821751	A	C	0.7369	-0.02	0.002	2.54e-17	69.8444	-0.00273602	0.00227539	0.23
401	ALM	rs12334478	C	G	0.5036	0.02	0.002	2.27e-17	90.0615	0.00032838	0.00201829	0.87
402	ALM	rs7015048	T	C	0.526	0.02	0.002	7.28e-16	89.8226	0.00340645	0.0020008	0.089
403	ALM	rs186474010	A	G	0.8088	-0.02	0.003	1.09e-09	55.708	-0.00120725	0.00278493	0.66
404	ALM	rs73384223	T	C	0.8033	0.02	0.002	1.27e-17	56.9209	0.00185647	0.00255143	0.47
405	ALM	rs10815323	A	G	0.7963	-0.02	0.002	2.72e-12	58.4331	0.00050454	0.00249875	0.84
406	ALM	rs56009005	A	G	0.0727	-0.02	0.004	7.2e-11	24.2836	-0.00030265	0.00397814	0.94
407	ALM	rs1341732	A	G	0.5814	-0.01	0.002	7.23e-14	21.9165	-0.00194292	0.0020418	0.34
408	ALM	rs6475052	T	C	0.411	0.01	0.002	5.6e-11	21.7998	-0.00183174	0.00205329	0.37
409	ALM	rs7858712	A	G	0.0856	-0.03	0.003	1.04e-24	63.4437	-0.00074775	0.00351857	0.83
410	ALM	rs10963680	A	G	0.2436	-0.01	0.002	2.96e-09	16.5928	-0.0030609	0.00234389	0.19
411	ALM	rs12553324	C	G	0.5841	-0.01	0.002	5.42e-13	21.8762	-0.00426788	0.00203804	0.036
412	ALM	rs10814129	A	G	0.1654	-0.02	0.003	1.01e-10	49.7275	-0.00468633	0.00268081	0.08
413	ALM	rs13297831	C	G	0.5717	0.01	0.002	6.99e-13	22.0502	-0.00225195	0.00204859	0.27
414	ALM	rs7029058	T	C	0.3625	-0.01	0.002	1.71e-10	20.8105	-0.00355326	0.00209229	0.089
415	ALM	rs1330826	C	G	0.2268	0.02	0.002	1.04e-12	63.1729	-0.00077047	0.00241642	0.75
416	ALM	rs8181166	C	G	0.4997	0.01	0.002	8.57e-12	22.5132	0.00187459	0.00201912	0.35
417	ALM	rs12236754	A	G	0.1753	-0.02	0.003	1.68e-22	52.0791	0.00605246	0.00262207	0.021
418	ALM	rs3901421	C	G	0.4871	0.02	0.002	7.55e-30	90.0062	-0.00634427	0.00200563	0.0016
419	ALM	rs10993370	C	G	0.5545	-0.02	0.002	1.9e-19	88.9959	-0.00084338	0.00203179	0.68
420	ALM	rs2236406	T	C	0.6507	-0.04	0.002	1.26e-87	327.711	-0.00254667	0.00210578	0.23
421	ALM	rs1984119	T	C	0.7441	0.02	0.002	1.27e-26	68.5966	-0.00261404	0.00233199	0.26
422	ALM	rs6477489	A	C	0.7793	-0.04	0.002	5.17e-59	247.937	-0.00050731	0.00241148	0.83
423	ALM	rs188738880	T	C	0.9605	-0.04	0.005	6.97e-19	54.6691	-0.00719936	0.00542315	0.18
424	ALM	rs10819542	A	G	0.6336	0.01	0.002	2.04e-12	20.9058	-0.00072203	0.00208724	0.73
425	ALM	rs902144	C	G	0.4806	0.01	0.002	7.24e-13	22.4793	-0.00252128	0.00200277	0.21
426	ALM	rs7849060	T	C	0.71	-0.03	0.002	1.48e-35	166.93	-0.0116077	0.00224485	2.3e-07	Outlier
427	ALM	rs1341215	A	G	0.1374	0.02	0.003	6.32e-17	42.6945	-0.00414374	0.00289147	0.15
428	ALM	rs1008158	A	G	0.6581	-0.02	0.002	3.9e-15	81.0596	-0.00320126	0.00212956	0.13
429	ALM	rs1249741	A	T	0.4759	-0.01	0.002	1.77e-13	22.4609	0.00089556	0.00202029	0.66
430	ALM	rs5010187	A	G	0.5008	0.01	0.002	6.45e-12	22.5131	0.002609	0.00200119	0.19
431	ALM	rs12344772	T	G	0.0832	-0.04	0.004	2e-36	109.926	-0.00186434	0.00355603	0.6
432	ALM	rs115535131	C	G	0.0118	-0.05	0.009	1.54e-09	26.2523	0.0246132	0.00926336	0.0079
433	ALM	rs4837613	C	G	0.4887	-0.02	0.002	3.15e-29	90.0202	0.00216454	0.00201232	0.28
434	ALM	rs10818576	T	G	0.7608	-0.02	0.002	4.59e-13	65.5586	-0.00064739	0.00236307	0.78
435	ALM	rs4836544	T	C	0.8846	0.02	0.003	4.26e-09	36.7725	0.00170546	0.00316008	0.59
436	ALM	rs62578126	T	C	0.3721	-0.01	0.002	1.6e-11	21.04	-0.00165572	0.00207993	0.43
437	ALM	rs3802342	C	G	0.648	0.01	0.002	1.37e-13	20.5406	0.00300113	0.00210051	0.15
438	ALM	rs8176672	T	C	0.0627	-0.03	0.004	7.9e-16	47.6332	-0.00516452	0.00397662	0.19
439	ALM	rs13300181	A	G	0.6455	0.01	0.002	7.53e-11	20.6067	0.00063295	0.00210619	0.76
440	ALM	rs141147400	C	G	0.2921	0.02	0.002	1.23e-15	74.4921	0.00047334	0.00227888	0.84
441	ALM	rs10858246	C	G	0.3183	-0.02	0.002	2.35e-20	78.17	0.00145243	0.00217226	0.5
442	ALM	rs7020201	C	G	0.543	0.01	0.002	3.49e-11	22.3467	0.00443781	0.00201519	0.028
443	ALM	rs72761015	T	C	0.125	-0.02	0.003	2.76e-14	39.3995	-0.0007085	0.00306062	0.82
444	ALM	rs35288270	T	C	0.8656	0.03	0.003	3.44e-32	94.3029	0.00172176	0.00292834	0.56
445	ALM	rs35092545	T	G	0.2896	-0.01	0.002	6e-12	18.5265	0.00131737	0.00223534	0.56
446	ALM	rs7087801	T	C	0.2979	-0.02	0.002	7.55e-14	75.3489	0.00016995	0.00218916	0.94
447	ALM	rs11014285	A	G	0.1654	0.03	0.003	2.89e-40	111.902	-0.00256785	0.00275701	0.35
448	ALM	rs2808290	T	C	0.5029	0.02	0.002	2.19e-21	90.0632	0.00209505	0.00201608	0.3
449	ALM	rs1778871	C	G	0.8811	0.02	0.003	6.04e-11	37.738	-0.00626861	0.00306001	0.041
450	ALM	rs2490302	A	T	0.9137	0.02	0.003	6.24e-11	28.4038	0.00673619	0.00364976	0.065
451	ALM	rs10776560	T	C	0.4995	-0.02	0.002	7.88e-17	90.0661	-0.00081747	0.00199759	0.68
452	ALM	rs10822055	A	T	0.2349	-0.02	0.002	2.44e-15	64.7439	0.00092194	0.00237524	0.7
453	ALM	rs61849823	T	C	0.8357	-0.02	0.003	3.16e-14	49.4619	-0.00228064	0.00275443	0.41
454	ALM	rs77974561	A	C	0.0546	-0.03	0.004	1.52e-11	41.8375	-0.00270829	0.00440955	0.54
455	ALM	rs12218358	C	G	0.5639	0.01	0.002	6.49e-10	22.1455	0.0017904	0.00202871	0.38
456	ALM	rs1171614	T	C	0.2309	0.02	0.002	1.13e-13	63.974	0.0068084	0.00238561	0.0043
457	ALM	rs10761494	A	T	0.3617	-0.02	0.002	3.06e-14	83.1742	-0.00575707	0.00208463	0.0058
458	ALM	rs67527161	T	C	0.791	0.02	0.002	5.79e-15	59.5546	-0.00047055	0.00247048	0.85
459	ALM	rs224043	T	G	0.5677	-0.02	0.002	1.42e-17	88.4147	-0.00473441	0.00202141	0.019
460	ALM	rs117880827	T	C	0.9176	0.02	0.003	1.57e-09	27.2359	-0.00586115	0.00369205	0.11
461	ALM	rs7916821	A	G	0.4945	0.02	0.002	3.79e-21	90.0553	0.00161226	0.00200712	0.42
462	ALM	rs7095472	A	G	0.4665	-0.03	0.002	7.66e-45	201.789	-9.6e-05	0.00201323	0.96
463	ALM	rs68049170	A	G	0.2764	-0.03	0.002	2.69e-34	162.148	0.00108341	0.00226134	0.63
464	ALM	rs117543413	T	C	0.0176	-0.07	0.007	2.47e-21	76.3037	-0.00173966	0.007841	0.82
465	ALM	rs10824747	T	C	0.4994	0.02	0.002	5.28e-19	90.0661	-0.00498912	0.00201262	0.013
466	ALM	rs7910211	T	C	0.8413	-0.02	0.002	1.21e-11	48.096	-0.00014681	0.00272736	0.96
467	ALM	rs4934377	A	T	0.7297	-0.02	0.002	6.65e-16	71.0549	0.00106795	0.00225446	0.64
468	ALM	rs2648725	A	T	0.2134	0.02	0.002	8.2e-13	60.4702	-0.00032638	0.00246992	0.89
469	ALM	rs4917612	C	G	0.8665	-0.03	0.003	4.77e-33	93.7687	-0.00094796	0.00298657	0.75
470	ALM	rs573605538	A	T	0.4182	0.01	0.002	1.76e-14	21.9106	-0.005392	0.00204764	0.0085
471	ALM	rs1247121	A	G	0.4337	0.02	0.002	2.1e-20	88.4823	-0.00012501	0.00201608	0.95
472	ALM	rs291979	A	G	0.2289	0.02	0.002	6.76e-27	63.5847	-0.00147096	0.00239116	0.54
473	ALM	rs10437498	A	G	0.6446	-0.01	0.002	3.3e-10	20.6302	-0.00394765	0.00208393	0.058
474	ALM	rs75356180	A	T	0.8802	0.02	0.003	1.35e-10	37.9848	-0.00028374	0.0030697	0.93
475	ALM	rs4752689	A	G	0.5839	0.02	0.002	1.36e-26	87.5297	-0.00626457	0.00202872	0.002
476	ALM	rs28445838	A	G	0.6075	0.01	0.002	2.92e-11	21.4725	0.000948	0.00205201	0.64
477	ALM	rs4962504	A	G	0.1162	-0.02	0.003	2.13e-10	36.994	-0.00148636	0.00309107	0.63
478	ALM	rs372532055	A	C	0.3664	0.02	0.002	1.12e-18	83.6347	-0.0040209	0.0021178	0.058
479	ALM	rs2734498	T	C	0.5798	0.01	0.002	4.51e-15	21.9397	-0.00284542	0.00204306	0.16
480	ALM	rs35506085	A	G	0.1847	-0.03	0.003	7.13e-35	122.073	0.00194552	0.00258178	0.45
481	ALM	rs74501871	A	G	0.9063	0.03	0.003	1.63e-25	68.8328	0.00271269	0.00344024	0.43
482	ALM	rs12271773	A	G	0.1159	0.03	0.003	3.44e-17	83.0582	0.00371061	0.00314408	0.24
483	ALM	rs143840904	T	C	0.0197	-0.08	0.007	1.46e-30	111.324	-0.00190703	0.00742204	0.8
484	ALM	rs4910048	T	C	0.5049	0.02	0.002	1.45e-15	90.0576	0.00350033	0.0019989	0.08
485	ALM	rs11042717	T	C	0.5104	0.03	0.002	4.04e-53	202.612	0.00083679	0.00200371	0.68
486	ALM	rs12226039	T	C	0.5724	0.02	0.002	1.65e-14	88.1774	-0.00260698	0.0021228	0.22
487	ALM	rs77889556	A	G	0.1674	0.02	0.003	1.4e-16	50.2083	-0.00276546	0.00282823	0.33
488	ALM	rs10832963	T	G	0.2555	0.02	0.002	9.23e-21	68.5262	0.00175565	0.00229444	0.44
489	ALM	rs117130980	T	C	0.9872	0.06	0.009	1.13e-10	40.9668	-0.00450583	0.00956231	0.64
490	ALM	rs7396827	T	C	0.464	0.01	0.002	1.12e-12	22.3965	-0.00411037	0.00202735	0.043
491	ALM	rs704660	T	C	0.4095	0.02	0.002	2.28e-15	87.115	-0.00287982	0.00203547	0.16
492	ALM	rs148683230	A	G	0.149	0.02	0.003	3.71e-12	45.6767	0.00536319	0.00285636	0.06
493	ALM	rs113542381	A	G	0.1461	-0.02	0.003	2.07e-11	44.9403	-0.0067252	0.0028859	0.02
494	ALM	rs1164660	T	G	0.5825	-0.02	0.002	5.17e-15	87.6137	-0.00715208	0.00213759	0.00082
495	ALM	rs117292441	T	G	0.0125	0.05	0.009	3.19e-10	27.79	0.00414965	0.00933305	0.66
496	ALM	rs28456	A	G	0.6863	0.01	0.002	3.76e-12	19.3875	-0.00239269	0.00217066	0.27
497	ALM	rs7122950	T	C	0.2886	0.01	0.002	7.7e-10	18.4886	0.00154742	0.00224044	0.49
498	ALM	rs601310	T	C	0.7513	0.01	0.002	2.79e-10	16.826	0.00681196	0.00230813	0.0032
499	ALM	rs12790261	A	C	0.0827	-0.05	0.003	5.9e-40	170.843	-0.0145555	0.00371767	9e-05	Outlier
500	ALM	rs11228182	A	G	0.2958	0.01	0.002	1.89e-09	18.758	-0.00548346	0.0021975	0.013
501	ALM	rs7129320	A	G	0.1661	-0.04	0.003	7.29e-53	199.651	-0.00064097	0.0026962	0.81
502	ALM	rs28378931	A	G	0.8934	-0.02	0.003	7.26e-17	34.3061	-0.00302996	0.00319258	0.34
503	ALM	rs10796820	T	G	0.529	-0.02	0.002	2.59e-22	89.7632	-0.00327061	0.00201344	0.1
504	ALM	rs1789167	A	G	0.3467	-0.01	0.002	3.63e-13	20.3968	-0.00558634	0.00211358	0.0082
505	ALM	rs11233117	C	G	0.5465	0.02	0.002	4.66e-23	89.2871	-0.00067006	0.00200998	0.74
506	ALM	rs1876	T	C	0.8892	0.03	0.003	6.85e-21	79.8608	0.00289708	0.00324921	0.37
507	ALM	rs7902	A	G	0.5531	-0.01	0.002	5.22e-15	22.2592	-0.00301022	0.00201991	0.14
508	ALM	rs604723	T	C	0.2752	0.02	0.002	8.16e-15	71.8573	-0.00090123	0.0022615	0.69
509	ALM	rs11217863	A	G	0.1162	-0.03	0.003	1.06e-19	83.245	-0.00132856	0.003122	0.67
510	ALM	rs12222197	T	G	0.5812	0.01	0.002	7.29e-11	21.9194	0.00028304	0.00203169	0.89
511	ALM	rs7137546	A	T	0.5751	-0.01	0.002	9.71e-14	22.0053	0.00029401	0.00202904	0.88
512	ALM	rs2159102	A	T	0.3956	-0.01	0.002	3.57e-10	21.5316	-0.00010129	0.00204105	0.96
513	ALM	rs35244030	A	G	0.1648	0.02	0.003	7.5e-22	49.5827	-0.00212934	0.00273662	0.44
514	ALM	rs67551338	T	C	0.0615	0.06	0.004	2.09e-55	187.183	0.00368744	0.00427452	0.39
515	ALM	rs76895963	T	G	0.9793	-0.16	0.007	8.23e-112	467.791	-0.0116654	0.0078659	0.14
516	ALM	rs10845408	T	C	0.3538	0.03	0.002	3.25e-38	185.362	-0.0053259	0.00210438	0.011
517	ALM	rs2066827	T	G	0.7675	0.02	0.002	1.76e-16	64.2833	0.00140396	0.00236041	0.55
518	ALM	rs73069098	A	G	0.9308	0.02	0.004	4.28e-10	23.2017	-0.00254885	0.00387626	0.51
519	ALM	rs10770654	A	G	0.3098	-0.02	0.002	6.4e-32	77.031	0.00308658	0.00216071	0.15
520	ALM	rs61415458	T	C	0.8668	-0.02	0.003	1e-15	41.5909	-0.00010014	0.00295754	0.97
521	ALM	rs61688134	T	C	0.0143	-0.06	0.008	7.88e-15	45.6985	0.00959695	0.00886133	0.28
522	ALM	rs11047225	T	C	0.4691	-0.01	0.002	4.3e-10	22.4272	-0.00050976	0.00200724	0.8
523	ALM	rs11049576	T	C	0.7072	0.02	0.002	9.49e-20	74.5968	0.00134261	0.00222844	0.55
524	ALM	rs12831751	A	C	0.7143	-0.02	0.002	1.57e-16	73.5185	-0.00179336	0.00220747	0.42
525	ALM	rs6582398	T	C	0.6002	0.01	0.002	1.14e-12	21.609	0.0012573	0.00209212	0.55
526	ALM	rs12828089	A	C	0.15	-0.02	0.003	3.58e-11	45.9293	-0.00309466	0.00306181	0.31
527	ALM	rs74082087	A	G	0.9125	-0.02	0.003	1.8e-10	28.761	0.00171869	0.00354161	0.63
528	ALM	rs74385174	A	G	0.9808	0.07	0.007	1.54e-25	83.1061	0.00766163	0.00740029	0.3
529	ALM	rs12099669	A	G	0.6962	0.03	0.002	1.39e-58	171.477	-0.00234675	0.00219779	0.29
530	ALM	rs73101415	A	G	0.7464	-0.01	0.002	2.06e-11	17.0456	0.00213149	0.00232279	0.36
531	ALM	rs1990028	A	G	0.7467	0.02	0.002	1.06e-12	68.1369	-0.00459453	0.00231927	0.048
532	ALM	rs61941109	A	G	0.2846	-0.01	0.002	8.56e-12	18.3348	0.0009849	0.00225001	0.66
533	ALM	rs12309572	T	C	0.1667	-0.02	0.003	4.57e-13	50.0403	0.00278277	0.00267384	0.3
534	ALM	rs2071450	T	C	0.3675	-0.02	0.002	8.85e-19	83.7401	0.00325617	0.00208414	0.12
535	ALM	rs17118403	T	C	0.0667	0.03	0.004	4.11e-19	50.4561	0.00095517	0.00407612	0.81
536	ALM	rs2277339	T	G	0.8961	0.04	0.003	2e-30	134.183	-0.0125623	0.00323881	0.00011	Outlier
537	ALM	rs11172113	T	C	0.5877	0.02	0.002	4.57e-17	87.2948	0.00063555	0.00203056	0.75
538	ALM	rs17178006	T	G	0.885	0.02	0.003	2.27e-11	36.6616	-0.00139885	0.00320548	0.66
539	ALM	rs10878339	A	G	0.9349	0.04	0.004	1.83e-23	87.7053	-0.00933999	0.00383778	0.015
540	ALM	rs10748128	T	G	0.3446	0.03	0.002	6.77e-38	183.112	-0.0004154	0.00209747	0.84
541	ALM	rs79237130	A	T	0.1606	-0.02	0.003	1.08e-10	48.562	0.00145135	0.00275141	0.6
542	ALM	rs61754233	C	G	0.02	0.04	0.007	2.36e-10	28.2409	-0.0201756	0.00725014	0.0054
543	ALM	rs7976940	A	G	0.9323	0.03	0.004	9.02e-14	51.1577	-0.00260261	0.00402578	0.52
544	ALM	rs7980592	A	G	0.2929	-0.02	0.002	1.46e-13	74.6117	0.00082454	0.00222267	0.71
545	ALM	rs9634212	A	C	0.221	0.05	0.002	8.59e-95	387.899	-0.00405293	0.00243498	0.096
546	ALM	rs7953280	C	G	0.5071	-0.03	0.002	3.2e-64	202.659	-0.00017799	0.00202069	0.93
547	ALM	rs4399366	T	C	0.2829	-0.02	0.002	7.03e-13	73.0833	0.00057552	0.00220866	0.79
548	ALM	rs7971536	A	T	0.4945	-0.02	0.002	1.07e-24	90.0553	0.00118806	0.00200761	0.55
549	ALM	rs66500550	C	G	0.9579	0.04	0.005	2.1e-17	58.1103	-0.00226356	0.00482638	0.64
550	ALM	rs35762	T	C	0.1525	0.02	0.003	4.25e-17	46.5575	-0.00072289	0.00277058	0.79
551	ALM	rs2647873	A	G	0.518	0.02	0.002	3.21e-23	89.9495	0.00257114	0.00201371	0.2
552	ALM	rs117441946	A	T	0.0488	-0.03	0.004	9.11e-10	37.6223	-0.00658304	0.00470837	0.16
553	ALM	rs3782709	A	G	0.6442	0.01	0.002	7.53e-11	20.6406	-0.00532783	0.00208129	0.01
554	ALM	rs3764002	T	C	0.2617	0.03	0.002	4.47e-39	156.641	0.00637592	0.00228445	0.0053
555	ALM	rs1541597	T	G	0.2012	0.01	0.002	4.91e-10	14.4729	-0.00038369	0.00250251	0.88
556	ALM	rs3184504	T	C	0.483	-0.02	0.002	2.71e-22	89.9621	-0.0156483	0.00203436	1.4e-14	Outlier
557	ALM	rs1061657	T	C	0.7421	-0.02	0.002	3.53e-16	68.947	0.00316303	0.00229794	0.17
558	ALM	rs7305948	T	C	0.1459	-0.02	0.003	5.11e-20	44.8892	0.00384881	0.00283864	0.18
559	ALM	rs555994863	T	C	0.0191	0.04	0.007	3.85e-09	26.9947	0.00452569	0.00749276	0.55
560	ALM	rs7969643	T	C	0.2524	-0.01	0.002	8.75e-11	16.9922	-6.457e-05	0.00237702	0.98
561	ALM	rs28576953	T	C	0.2048	0.03	0.002	5.97e-38	132.023	-0.0185498	0.00247182	6.2e-14	Outlier
562	ALM	rs7301953	A	G	0.3122	-0.02	0.002	3.86e-20	77.3579	-0.00048026	0.00216424	0.82
563	ALM	rs2229840	T	C	0.1597	0.03	0.003	3.02e-40	108.783	0.00544067	0.00272945	0.046
564	ALM	rs885389	A	G	0.3328	0.03	0.002	6.37e-37	180.024	0.00382153	0.0021154	0.071
565	ALM	rs6598200	A	G	0.1586	0.02	0.003	8.16e-14	48.0714	0.00308508	0.00271802	0.26
566	ALM	rs7321635	A	C	0.3535	0.01	0.002	2.58e-11	20.5804	0.00126243	0.00208692	0.55
567	ALM	rs61944841	A	G	0.4138	0.03	0.002	3.54e-37	196.672	0.00320259	0.00211048	0.13
568	ALM	rs4769763	C	G	0.6076	-0.02	0.002	2.75e-16	85.8944	0.00075622	0.00208291	0.72
569	ALM	rs17532490	A	G	0.0854	-0.02	0.003	7.45e-10	28.1353	0.00915108	0.00362016	0.011
570	ALM	rs9594689	T	G	0.6261	0.01	0.002	1.19e-12	21.0812	-0.00024385	0.00208655	0.91
571	ALM	rs9596092	A	T	0.9139	0.02	0.004	7.8e-12	28.3442	0.00452745	0.00366806	0.22
572	ALM	rs9591310	T	C	0.1994	-0.02	0.002	1.09e-29	57.5084	-0.00047721	0.00252126	0.85
573	ALM	rs56273425	A	C	0.0255	-0.04	0.006	3.71e-10	35.8057	-0.00061808	0.0065995	0.93
574	ALM	rs3116602	T	G	0.7847	0.06	0.002	9.52e-155	548.345	0.00102207	0.0024702	0.68
575	ALM	rs4531637	A	C	0.853	-0.02	0.003	1.46e-12	45.1695	0.00275819	0.00312399	0.38
576	ALM	rs17074618	T	C	0.1535	0.03	0.003	1.82e-24	105.331	-0.00573082	0.00278597	0.04
577	ALM	rs7328187	T	G	0.5024	-0.01	0.002	1.19e-09	22.5127	0.00034343	0.00201973	0.86
578	ALM	rs7319334	A	G	0.5194	-0.01	0.002	3.71e-09	22.4793	-0.00287539	0.0020026	0.15
579	ALM	rs3818416	A	C	0.2355	-0.03	0.002	2.01e-35	145.958	-0.0010451	0.00235853	0.66
580	ALM	rs9515919	A	T	0.3693	0.02	0.002	6.01e-16	83.9108	-0.00237446	0.00206754	0.25
581	ALM	rs9517483	A	G	0.301	0.02	0.002	2.26e-18	75.797	-0.00403947	0.00217301	0.063
582	ALM	rs7323466	T	C	0.3488	-0.02	0.002	5.91e-14	81.8285	-0.00132052	0.0021051	0.53
583	ALM	rs78525785	T	C	0.62	-0.02	0.002	9.81e-18	84.8774	-0.00019527	0.00207405	0.92
584	ALM	rs8019890	A	C	0.5313	0.03	0.002	1.96e-38	201.905	0.00204059	0.00203503	0.32
585	ALM	rs28663442	T	C	0.1761	0.02	0.003	1.11e-19	52.266	-0.00266659	0.00265626	0.32
586	ALM	rs1004030	T	C	0.5751	0.01	0.002	2.34e-10	22.0053	1.859e-05	0.00202853	0.99
587	ALM	rs45528934	T	C	0.1623	0.03	0.003	1.97e-24	110.213	-0.00067481	0.00275941	0.81
588	ALM	rs17184689	T	G	0.7452	-0.01	0.002	7.76e-10	17.0987	-0.00597592	0.00234222	0.011
589	ALM	rs36226649	T	C	0.9333	-0.05	0.004	3.05e-37	140.184	-0.0125634	0.00407707	0.0021
590	ALM	rs4344657	C	G	0.7292	-0.02	0.002	7.54e-14	71.1376	-0.00604044	0.00223938	0.007
591	ALM	rs8904	A	G	0.363	-0.02	0.002	1.52e-15	83.3032	-0.00112104	0.00207349	0.59
592	ALM	rs113053299	A	C	0.0467	0.03	0.005	4.18e-11	36.0827	0.00039644	0.00490465	0.94
593	ALM	rs10483727	T	C	0.3891	0.04	0.002	6.73e-80	342.734	-0.00128986	0.00206588	0.53
594	ALM	rs7147987	A	G	0.5387	0.02	0.002	1.36e-23	89.5265	0.0142594	0.00202738	2e-12	Outlier
595	ALM	rs227447	C	G	0.6664	-0.02	0.002	1.48e-24	80.0891	0.00095182	0.0021396	0.66
596	ALM	rs2526919	A	G	0.4704	-0.01	0.002	5.54e-12	22.4343	-0.00132774	0.00200939	0.51
597	ALM	rs2070598	A	G	0.4559	0.02	0.002	6.36e-27	89.3654	-0.00157489	0.0020047	0.43
598	ALM	rs1125773	A	C	0.48	0.02	0.002	6.29e-16	89.9221	-0.00048381	0.00200233	0.81
599	ALM	rs2295164	T	C	0.4652	-0.01	0.002	5.25e-14	22.4041	-0.00063062	0.00200573	0.75
600	ALM	rs117068593	T	C	0.1895	0.04	0.002	8.83e-62	221.397	0.00260689	0.00259149	0.31
601	ALM	rs7156335	T	C	0.9088	-0.03	0.003	3.63e-18	67.1809	0.00539531	0.00346201	0.12
602	ALM	rs28929474	T	C	0.0198	0.05	0.007	1.05e-14	43.6955	-0.00780306	0.00735511	0.29
603	ALM	rs61985998	T	C	0.4975	0.01	0.002	2.19e-12	22.5126	-0.00184283	0.00202375	0.36
604	ALM	rs3783350	A	G	0.7967	-0.02	0.002	4.88e-11	58.3477	-0.00412997	0.00247389	0.095
605	ALM	rs1190543	A	G	0.2278	-0.02	0.002	8.28e-14	63.3694	-0.00330246	0.00237	0.16
606	ALM	rs34633205	T	C	0.0685	0.03	0.004	3.71e-12	51.7179	0.00581567	0.00392712	0.14
607	ALM	rs2174008	C	G	0.4975	-0.02	0.002	5.89e-24	90.064	-0.00040474	0.00201552	0.84
608	ALM	rs548932774	A	G	0.3472	-0.02	0.002	2.4e-22	81.6533	-0.00142758	0.00214917	0.51
609	ALM	rs11855017	A	C	0.1817	0.02	0.003	8.85e-14	53.5617	-0.00640467	0.00260627	0.014
610	ALM	rs62020698	T	C	0.0917	-0.02	0.003	8.58e-14	30.0029	5.759e-05	0.00352357	0.99
611	ALM	rs76825670	A	G	0.7834	-0.02	0.002	4.87e-12	61.1274	0.00303116	0.00249778	0.22
612	ALM	rs373736365	T	G	0.2843	-0.02	0.002	4.53e-18	73.3016	0.00185753	0.00229462	0.42
613	ALM	rs1550327	T	C	0.6078	0.01	0.002	4.75e-09	21.4666	-0.00087004	0.00204381	0.67
614	ALM	rs62043796	T	C	0.8939	-0.02	0.003	1.02e-12	34.1643	0.00327073	0.00327814	0.32
615	ALM	rs17205463	T	C	0.4477	-0.03	0.002	4.21e-43	200.481	-0.00445349	0.00202022	0.027
616	ALM	rs72753851	C	G	0.7773	0.01	0.002	3.62e-11	15.5883	-0.00346676	0.0024321	0.15
617	ALM	rs2278604	A	C	0.2684	0.03	0.002	6.6e-40	159.194	8.68e-06	0.00228972	1
618	ALM	rs7179372	A	G	0.2063	-0.01	0.002	5.57e-11	14.745	0.00233021	0.00245994	0.34
619	ALM	rs35874463	A	G	0.9423	-0.03	0.004	2.92e-12	44.0682	-0.00206228	0.00434	0.63
620	ALM	rs2680338	A	G	0.5829	-0.02	0.002	9.84e-17	87.5898	-0.00267592	0.00203125	0.19
621	ALM	rs5742915	T	C	0.5395	-0.02	0.002	9.33e-39	89.504	-0.0193377	0.00202886	1.6e-21	Outlier
622	ALM	rs7170787	A	G	0.2516	0.02	0.002	2.94e-18	67.8336	-0.00641507	0.00229033	0.0051
623	ALM	rs7177344	T	C	0.2607	-0.02	0.002	2.51e-14	69.4326	-0.00238226	0.00226484	0.29
624	ALM	rs2202885	T	C	0.7057	0.01	0.002	9.41e-10	18.7027	0.0035033	0.00220965	0.11
625	ALM	rs11638600	A	G	0.3276	-0.02	0.002	1.85e-29	79.3566	-0.00289503	0.00212836	0.17
626	ALM	rs72765638	C	G	0.122	-0.02	0.003	5.48e-17	38.5857	0.00467397	0.00309963	0.13
627	ALM	rs11633371	T	G	0.4764	0.02	0.002	1.3e-27	89.8655	-0.00189842	0.00200581	0.34
628	ALM	rs56238630	T	C	0.9708	0.07	0.006	6.58e-39	125.114	0.00887985	0.00569659	0.12
629	ALM	rs34949187	A	G	0.1864	-0.03	0.002	4.75e-40	122.94	-0.00268089	0.00259992	0.3
630	ALM	rs961288	C	G	0.4132	0.01	0.002	1.11e-12	21.8347	0.00227433	0.00205431	0.27
631	ALM	rs4702	A	G	0.5566	-0.01	0.002	6.3e-13	22.2247	0.00718597	0.0020229	0.00038
632	ALM	rs74379684	T	C	0.0751	-0.03	0.004	4.39e-14	56.2998	-0.00199184	0.00372985	0.59
633	ALM	rs8035878	T	C	0.4523	0.01	0.002	1.17e-12	22.3083	-0.00013891	0.00202825	0.95
634	ALM	rs7402983	A	C	0.3983	0.02	0.002	3.71e-23	86.3393	0.00143843	0.00207813	0.49
635	ALM	rs2871865	C	G	0.8841	0.05	0.003	3.4e-62	230.793	-0.00045288	0.00306749	0.88
636	ALM	rs8035410	C	G	0.8351	0.03	0.003	1.76e-23	111.631	-0.0040471	0.00283177	0.15
637	ALM	rs3848364	T	G	0.7342	0.01	0.002	2.16e-11	17.5736	0.0039089	0.00227131	0.085
638	ALM	rs12051245	T	C	0.7682	-0.03	0.002	2.56e-40	144.359	0.00282322	0.00236289	0.23
639	ALM	rs73483874	T	C	0.6888	-0.02	0.002	1.05e-14	77.2222	0.00429857	0.00227524	0.059
640	ALM	rs548411	T	G	0.2455	-0.02	0.002	5.93e-17	66.7283	-0.00146017	0.00235784	0.54
641	ALM	rs2092389	T	C	0.2081	-0.02	0.002	1.03e-15	59.3656	-0.00178468	0.00253651	0.48
642	ALM	rs8046527	C	G	0.131	0.02	0.003	6.3e-10	41.0077	-0.00235544	0.00300169	0.43
643	ALM	rs3784828	T	C	0.1274	0.02	0.003	2.18e-12	40.0459	0.00042969	0.00295102	0.88
644	ALM	rs35816944	A	G	0.0066	-0.11	0.011	2.49e-23	71.4492	-0.017371	0.0125927	0.17
645	ALM	rs116092985	A	G	0.9042	0.04	0.003	1.17e-34	124.838	0.00424747	0.003487	0.22
646	ALM	rs112805476	A	G	0.2622	-0.02	0.002	1.58e-27	69.6905	0.00259289	0.00243783	0.29
647	ALM	rs74367875	T	C	0.035	0.05	0.005	1.26e-17	76.0473	-0.00933253	0.0057927	0.11
648	ALM	rs1045475	A	G	0.1782	-0.02	0.003	1.95e-19	52.7545	0.00693727	0.00257843	0.0071
649	ALM	rs2908660	T	C	0.5649	-0.01	0.002	2.05e-09	22.1339	0.00234182	0.00202643	0.25
650	ALM	rs9924441	T	C	0.2539	0.01	0.002	2.21e-10	17.0589	0.00038711	0.0022918	0.87
651	ALM	rs246177	T	C	0.3681	0.02	0.002	2.04e-27	83.7973	-0.00052841	0.00208303	0.8
652	ALM	rs1136001	T	G	0.2965	-0.02	0.002	3.02e-16	75.1443	0.00704722	0.00218379	0.0013
653	ALM	rs9939257	T	C	0.5101	0.02	0.002	4.31e-15	90.0295	0.00156163	0.00222739	0.48
654	ALM	rs78457529	T	C	0.0117	-0.09	0.009	1.22e-24	84.356	0.00472312	0.00950384	0.62
655	ALM	rs4788218	T	C	0.599	-0.03	0.002	5.53e-46	194.75	-0.00203311	0.00205558	0.32
656	ALM	rs62033029	A	G	0.2064	-0.01	0.002	1.73e-09	14.7503	0.0152901	0.00246003	5.1e-10	Outlier
657	ALM	rs72801843	A	T	0.3015	0.03	0.002	8.83e-52	170.74	0.00938905	0.0022094	2.1e-05	Outlier
658	ALM	rs55872725	T	C	0.4038	0.02	0.002	1.23e-32	86.7315	-0.0044816	0.00205228	0.029
659	ALM	rs7203984	A	C	0.8067	-0.02	0.002	1.85e-12	56.1737	-0.00231749	0.00251677	0.36
660	ALM	rs35268848	A	C	0.0119	0.07	0.01	2.83e-13	51.8883	0.00698561	0.0108006	0.52
661	ALM	rs4985445	A	G	0.5435	0.02	0.002	3.3e-20	89.3844	0.00356202	0.00200853	0.076
662	ALM	rs4788811	A	G	0.8589	0.02	0.003	3.14e-12	43.6563	0.00335406	0.00293172	0.25
663	ALM	rs543099777	A	G	0.1822	0.02	0.003	1.89e-10	53.6763	0.00287401	0.00268118	0.28
664	ALM	rs2925979	T	C	0.2999	0.01	0.002	1.61e-11	18.9073	0.00127611	0.00217732	0.56
665	ALM	rs28377284	C	G	0.196	-0.02	0.002	7.28e-21	56.7678	0.00500242	0.00252041	0.047
666	ALM	rs9319453	T	G	0.6671	-0.01	0.002	2.39e-09	19.9986	0.00104922	0.00213426	0.62
667	ALM	rs56360131	T	C	0.1955	-0.02	0.002	3.85e-11	56.6582	-0.00153325	0.00251887	0.54
668	ALM	rs34406692	T	C	0.0655	0.03	0.004	6.49e-14	49.6119	-0.00530207	0.00404728	0.19
669	ALM	rs8054549	A	C	0.4486	-0.03	0.002	3.37e-39	200.557	-9.13e-05	0.00202338	0.96
670	ALM	rs112898929	A	T	0.0797	-0.03	0.004	9.59e-17	59.4515	0.0106184	0.00382074	0.0055
671	ALM	rs76520574	T	C	0.0413	-0.05	0.005	4.13e-22	89.1526	0.00440422	0.00517433	0.39
672	ALM	rs45580931	T	C	0.0428	-0.03	0.005	3.83e-11	33.2044	0.00518116	0.005134	0.31
673	ALM	rs2968478	T	G	0.4174	0.01	0.002	5.6e-14	21.8987	-0.00172321	0.00206707	0.4
674	ALM	rs62070319	T	C	0.4427	-0.02	0.002	2.54e-20	88.8831	0.00288531	0.00206106	0.16
675	ALM	rs2663343	A	G	0.3124	-0.02	0.002	6.83e-15	77.385	0.00368635	0.00215223	0.087
676	ALM	rs9905106	T	C	0.2646	0.02	0.002	7.51e-14	70.0997	0.00646164	0.00227143	0.0044
677	ALM	rs72820359	A	G	0.0733	-0.02	0.004	4.22e-11	24.4682	-0.00541098	0.00389696	0.16
678	ALM	rs413016	T	C	0.2642	0.02	0.002	3.79e-16	70.0318	-0.00089466	0.00228575	0.7
679	ALM	rs57513571	T	C	0.2004	-0.02	0.002	1.62e-11	57.7246	0.00613914	0.00251749	0.015
680	ALM	rs9905997	A	G	0.5457	-0.01	0.002	6.59e-10	22.3251	0.00180802	0.00201567	0.37
681	ALM	rs34914463	T	C	0.8687	-0.04	0.003	9.81e-40	164.395	0.00594915	0.00302421	0.049
682	ALM	rs78378222	T	G	0.9877	-0.14	0.009	4.51e-56	214.52	0.0183614	0.0094705	0.053
683	ALM	rs7223668	A	G	0.4712	-0.01	0.002	2.24e-11	22.4385	-0.00163268	0.00200397	0.42
684	ALM	rs1242507	A	G	0.5613	0.01	0.002	9.71e-12	22.1748	-0.00238944	0.00209491	0.25
685	ALM	rs7213608	T	C	0.675	0.03	0.002	9.63e-39	177.859	-0.00129229	0.0021697	0.55
686	ALM	rs11545700	A	C	0.1251	-0.02	0.003	7.84e-18	39.4266	-0.00327175	0.00308269	0.29
687	ALM	rs74411146	A	G	0.9575	-0.03	0.005	3.59e-10	32.982	-0.00536051	0.00506712	0.29
688	ALM	rs72823964	T	C	0.1321	0.03	0.003	1.07e-24	92.9351	0.00253945	0.00298259	0.39
689	ALM	rs57812147	A	G	0.0659	-0.04	0.004	1.77e-20	88.7073	-0.00586241	0.00409404	0.15
690	ALM	rs6505216	T	G	0.233	-0.05	0.002	1.83e-101	402.675	-0.0108808	0.00247414	1.1e-05	Outlier
691	ALM	rs2854332	A	T	0.6993	-0.02	0.002	1.58e-25	75.7539	0.0042632	0.00217387	0.05
692	ALM	rs2338115	T	C	0.5555	0.03	0.002	1.04e-39	200.201	-0.00029299	0.0020248	0.88
693	ALM	rs190471737	A	G	0.9332	-0.02	0.004	4.4e-10	22.4547	0.00532892	0.00413445	0.2
694	ALM	rs8073219	A	G	0.2564	0.02	0.002	2.52e-12	68.6845	-0.00276423	0.00229926	0.23
695	ALM	rs12603963	T	C	0.6303	-0.01	0.002	3.72e-09	20.9842	-0.00189064	0.00214212	0.38
696	ALM	rs45445495	A	C	0.0495	-0.04	0.005	1.2e-18	67.7981	-0.00040321	0.00484483	0.93
697	ALM	rs11867858	T	C	0.2076	0.02	0.002	1.53e-11	59.2603	0.00156701	0.00246154	0.52
698	ALM	rs197907	C	G	0.2778	-0.01	0.002	2.07e-10	18.0668	0.00351156	0.00226261	0.12
699	ALM	rs118127175	T	G	0.0372	-0.04	0.005	1.76e-17	51.6088	-0.00337432	0.00542624	0.53
700	ALM	rs28613067	A	G	0.2768	0.02	0.002	1.3e-26	72.1156	0.00104328	0.00223742	0.64
701	ALM	rs78270829	T	G	0.982	-0.05	0.007	1.56e-10	39.7958	0.00574355	0.00775523	0.46
702	ALM	rs4794005	A	G	0.4444	0.02	0.002	8.84e-15	88.9523	-0.00220412	0.0020198	0.28
703	ALM	rs9303375	A	G	0.0597	0.03	0.004	1.46e-13	45.499	0.00285613	0.00421228	0.5
704	ALM	rs72829750	T	C	0.4001	-0.02	0.002	2.15e-19	86.4701	-0.0011197	0.00204725	0.58
705	ALM	rs73991579	A	G	0.9133	-0.02	0.003	6.09e-14	28.523	-0.00547974	0.00359663	0.13
706	ALM	rs8073455	T	C	0.4941	-0.01	0.002	1.91e-11	22.51	0.00289399	0.00201292	0.15
707	ALM	rs56251713	A	T	0.6235	-0.01	0.002	1.13e-11	21.1396	-0.00817008	0.00206293	7.5e-05
708	ALM	rs9905385	A	G	0.3293	0.03	0.002	1.94e-63	179.065	-0.00104942	0.00213759	0.62
709	ALM	rs2079796	C	G	0.3702	0.02	0.002	7.3e-21	83.9953	-0.00103802	0.00207977	0.62
710	ALM	rs11657101	A	G	0.3612	0.02	0.002	3.42e-16	83.1243	-0.00361712	0.00211246	0.087
711	ALM	rs78119823	A	T	0.0459	-0.03	0.005	4.7e-11	35.4943	-0.00151959	0.0048392	0.75
712	ALM	rs2005172	A	C	0.3603	-0.05	0.002	2.35e-128	519.465	-0.00174407	0.00210598	0.41
713	ALM	rs11568828	T	C	0.8826	0.06	0.003	8.06e-81	336.15	-0.00376343	0.00338058	0.27
714	ALM	rs7225219	A	T	0.6584	-0.01	0.002	1.51e-12	20.2536	-0.00336362	0.0021261	0.11
715	ALM	rs2676298	T	C	0.853	-0.03	0.003	2.39e-23	101.644	0.00455025	0.00290767	0.12
716	ALM	rs12452505	C	G	0.8578	0.03	0.003	6.61e-23	98.8777	0.00266353	0.00289502	0.36
717	ALM	rs77542162	A	G	0.9774	-0.06	0.006	1.49e-19	71.6189	-0.0136779	0.00690218	0.048
718	ALM	rs12451722	T	C	0.585	-0.02	0.002	1.35e-21	87.4628	0.00338354	0.0020414	0.097
719	ALM	rs173135	T	C	0.115	-0.03	0.003	3.25e-30	82.497	-0.00053128	0.00313504	0.87
720	ALM	rs236532	T	C	0.6077	-0.02	0.002	2.26e-16	85.8866	-0.00081485	0.00206199	0.69
721	ALM	rs9909320	T	G	0.4422	-0.02	0.002	2.25e-16	88.8624	0.00228758	0.00201413	0.26
722	ALM	rs820212	T	C	0.3748	-0.01	0.002	2.54e-10	21.1015	0.00032768	0.00206501	0.87
723	ALM	rs36000545	A	G	0.6043	0.02	0.002	2.56e-29	86.1463	0.00264792	0.00207581	0.2
724	ALM	rs28507130	A	T	0.3657	0.02	0.002	7.16e-23	83.5671	-0.00128642	0.0021009	0.54
725	ALM	rs4969474	A	G	0.4187	-0.01	0.002	1.27e-10	21.9179	-0.00055915	0.00203176	0.78
726	ALM	rs12602034	T	C	0.6353	-0.02	0.002	4.28e-19	83.4699	0.00051538	0.00208147	0.8
727	ALM	rs4121583	T	C	0.6192	0.01	0.002	4.62e-09	21.2336	-0.00533013	0.00212653	0.012
728	ALM	rs1786263	T	G	0.6055	-0.02	0.002	1.03e-22	86.0556	-0.00780558	0.00206286	0.00015	Outlier
729	ALM	rs72882867	T	C	0.0429	-0.03	0.005	1.26e-12	33.2785	0.00452648	0.00504615	0.37
730	ALM	rs113232639	A	G	0.493	0.03	0.002	4.79e-64	202.66	0.00174824	0.00204931	0.39
731	ALM	rs9957318	A	G	0.652	-0.02	0.002	1.02e-20	81.7411	-0.00179323	0.00211478	0.4
732	ALM	rs12962050	A	G	0.6445	0.02	0.002	1.52e-14	82.5424	-0.00208323	0.00209114	0.32
733	ALM	rs1460510	T	C	0.2748	0.01	0.002	1.34e-09	17.946	0.00035066	0.00224932	0.88
734	ALM	rs111219378	T	C	0.1289	-0.02	0.003	2.32e-11	40.4478	-0.00313216	0.00301497	0.3
735	ALM	rs7229520	A	G	0.6616	-0.02	0.002	2.57e-34	80.6564	-0.0024444	0.00211968	0.25
736	ALM	rs33973388	T	G	0.4353	0.02	0.002	1.45e-38	88.5578	0.0011031	0.00203397	0.59
737	ALM	rs73441521	T	G	0.9489	0.02	0.004	1.98e-09	17.466	-0.00371534	0.00441277	0.4
738	ALM	rs17065909	T	C	0.176	-0.02	0.003	1.41e-15	52.2427	-0.00152434	0.00262062	0.56
739	ALM	rs74494415	T	C	0.0398	-0.04	0.005	1.82e-17	55.0672	0.00948718	0.00515948	0.066
740	ALM	rs60389750	T	C	0.3139	-0.02	0.002	1.06e-16	77.5869	-0.00241095	0.00222639	0.28
741	ALM	rs8112948	A	T	0.2856	-0.03	0.002	4.24e-42	165.416	-0.00123702	0.00231685	0.59
742	ALM	rs12610084	A	G	0.2017	0.02	0.002	1.22e-13	58.0047	0.00371031	0.0025027	0.14
743	ALM	rs56208656	A	G	0.1103	-0.03	0.003	2.99e-17	79.5451	-0.00656612	0.00357424	0.066
744	ALM	rs732716	A	G	0.7038	-0.02	0.002	5.82e-16	75.1003	0.0113327	0.00220245	2.7e-07	Outlier
745	ALM	rs8887	T	C	0.4284	0.01	0.002	8.09e-12	22.0515	0.00270348	0.00204076	0.19
746	ALM	rs7508325	A	G	0.1839	-0.02	0.002	2.16e-13	54.0645	0.00040975	0.00256893	0.87
747	ALM	rs2602713	A	C	0.5603	-0.02	0.002	1.68e-29	88.756	0.0026049	0.00204457	0.2
748	ALM	rs1864193	A	C	0.1416	-0.02	0.003	4.79e-16	43.7855	0.00101197	0.00295678	0.73
749	ALM	rs8107967	A	G	0.4341	0.02	0.002	9.52e-20	88.5013	0.00455424	0.00202198	0.024
750	ALM	rs35279560	T	G	0.3091	0.02	0.002	1.01e-13	76.9349	-0.00863723	0.00219698	8.4e-05	Outlier
751	ALM	rs62621197	T	C	0.0372	-0.04	0.005	1.11e-17	51.6088	-0.00481764	0.00557305	0.39
752	ALM	rs12979274	T	C	0.4845	-0.02	0.002	3.03e-16	89.9796	-0.00149085	0.002003	0.46
753	ALM	rs8104479	A	G	0.1506	-0.02	0.003	8.85e-12	46.0804	0.00095114	0.00283861	0.74
754	ALM	rs10948	T	G	0.6638	-0.03	0.002	3.43e-36	180.937	0.00055755	0.00212635	0.79
755	ALM	rs2421206	T	G	0.6567	0.02	0.002	3.86e-18	81.2184	-0.00043369	0.00215886	0.84
756	ALM	rs1042164	T	C	0.1837	-0.02	0.002	2.11e-12	54.0189	-0.00210476	0.00262398	0.42
757	ALM	rs7246865	A	G	0.2606	-0.02	0.002	9.89e-22	69.4154	-0.00136298	0.00227954	0.55
758	ALM	rs7260450	T	G	0.3723	-0.01	0.002	1.01e-12	21.0446	0.00017618	0.00210862	0.93
759	ALM	rs34647936	T	G	0.8146	0.02	0.002	3.61e-24	54.4054	-0.00082148	0.00255591	0.75
760	ALM	rs2287821	T	C	0.5091	-0.02	0.002	6.95e-16	90.0364	-0.00439691	0.00200353	0.028
761	ALM	rs28616221	A	G	0.1794	-0.02	0.003	5.59e-14	53.0323	6.875e-06	0.00264424	1
762	ALM	rs7249000	C	G	0.8363	-0.02	0.003	2.06e-09	49.3166	0.00225503	0.0027187	0.41
763	ALM	rs62108897	A	C	0.5246	-0.02	0.002	7.73e-19	89.8482	0.00359456	0.00203329	0.077
764	ALM	rs34934920	T	C	0.025	-0.04	0.006	4.14e-09	35.1215	-0.00271154	0.00646155	0.67
765	ALM	rs304724	T	C	0.5322	0.01	0.002	1.3e-10	22.4198	-0.00176911	0.00200158	0.38
766	ALM	rs8105903	A	C	0.5496	0.01	0.002	2.02e-12	22.2916	0.0007356	0.00202646	0.72
767	ALM	rs45474992	T	C	0.0362	-0.06	0.005	2.17e-33	113.131	-0.0018258	0.00548014	0.74
768	ALM	rs12986064	T	C	0.4889	-0.01	0.002	4.31e-14	22.5021	0.0002454	0.00207192	0.91
769	ALM	rs4252548	T	C	0.0218	-0.08	0.006	4.84e-35	122.93	-0.0141648	0.00682595	0.038
770	ALM	rs147110934	T	G	0.0243	-0.07	0.006	9.39e-32	104.639	-0.0112161	0.00659201	0.089
771	ALM	rs55706256	T	G	0.3783	0.01	0.002	8.9e-13	21.1794	-0.00816408	0.00206604	7.8e-05	Outlier
772	ALM	rs2236096	T	C	0.7673	-0.02	0.002	1.29e-15	64.3219	-0.00347713	0.00236914	0.14
773	ALM	rs1741344	T	C	0.6345	-0.01	0.002	4.87e-12	20.884	-0.00350772	0.00207644	0.091
774	ALM	rs6054390	A	G	0.628	-0.02	0.002	1.45e-21	84.1625	-0.00111195	0.00207614	0.59
775	ALM	rs2650965	A	G	0.6707	0.01	0.002	6.34e-14	19.8891	8.487e-05	0.00214087	0.97
776	ALM	rs4815952	T	C	0.4779	0.02	0.002	1.69e-17	89.8902	0.00264403	0.00205247	0.2
777	ALM	rs6117726	T	C	0.5064	-0.01	0.002	7.44e-14	22.5095	-0.00125126	0.00202942	0.54
778	ALM	rs889509	A	G	0.5827	0.01	0.002	2.42e-12	21.8972	0.00172761	0.00205696	0.4
779	ALM	rs73125634	T	G	0.2782	-0.02	0.002	5.11e-20	72.34	0.00070708	0.00224532	0.75
780	ALM	rs76657242	T	C	0.0627	-0.03	0.004	4.98e-12	47.6332	0.00248921	0.00445676	0.58
781	ALM	rs6082354	A	C	0.3325	0.02	0.002	1.19e-32	79.9567	-0.00644681	0.00212226	0.0024
782	ALM	rs74397018	A	G	0.0431	-0.03	0.005	1.18e-11	33.4267	0.00333158	0.00504061	0.51
783	ALM	rs910085	T	G	0.6128	0.02	0.002	2.88e-19	85.4814	-0.00070111	0.00205314	0.73
784	ALM	rs34879158	A	C	0.737	0.04	0.002	1.55e-63	279.439	0.00079096	0.00228112	0.73
785	ALM	rs143384	A	G	0.5962	-0.07	0.002	1e-200	1064.77	-0.00470211	0.00204816	0.022
786	ALM	rs150260898	A	G	0.9286	0.04	0.004	1.12e-25	95.5463	0.00413153	0.00403717	0.31
787	ALM	rs1001352	T	C	0.8165	0.02	0.002	2.11e-21	53.9733	0.0265795	0.00256926	4.4e-25	Outlier
788	ALM	rs2224538	T	C	0.6362	0.02	0.002	6.28e-25	83.3819	-0.00139389	0.00209276	0.51
789	ALM	rs6129863	A	G	0.2223	-0.02	0.002	3.1e-12	62.2797	0.00082893	0.00238109	0.73
790	ALM	rs7268343	A	G	0.1223	0.02	0.003	1.34e-09	38.6674	0.0019501	0.00305653	0.52
791	ALM	rs6063534	T	C	0.5187	-0.02	0.002	1.51e-19	89.9402	0.00303003	0.00200425	0.13
792	ALM	rs2182356	T	G	0.7327	-0.02	0.002	5.52e-21	70.5551	0.00301435	0.0022554	0.18
793	ALM	rs6026214	A	C	0.4261	0.01	0.002	1.34e-14	22.0214	0.00178221	0.00203474	0.38
794	ALM	rs6026578	C	G	0.375	0.02	0.002	3.08e-14	84.436	-0.00088547	0.00207517	0.67
795	ALM	rs73619441	T	G	0.8563	0.02	0.003	3.04e-09	44.3262	0.00237837	0.00284125	0.4
796	ALM	rs4818280	T	C	0.6269	-0.01	0.002	2.84e-10	21.0629	-0.00018104	0.00206965	0.93
797	ALM	rs73197345	A	T	0.1367	0.02	0.003	3.55e-14	42.5115	0.00626156	0.00296632	0.035
798	ALM	rs2212926	A	C	0.2106	-0.02	0.002	7.75e-21	59.8892	0.00249352	0.00247616	0.31
799	ALM	rs2298333	T	C	0.5677	-0.03	0.002	9.58e-44	198.982	6.543e-05	0.00203862	0.97
800	ALM	rs8133910	T	G	0.256	0.02	0.002	3.35e-22	68.6142	-0.0030603	0.00227466	0.18
801	ALM	rs165849	A	G	0.6975	0.02	0.002	4.57e-14	76.0113	-0.00825006	0.0021753	0.00015	Outlier
802	ALM	rs134040	A	G	0.5235	0.01	0.002	2.54e-09	22.4634	0.00048446	0.0020131	0.81
803	ALM	rs5763821	A	C	0.6093	-0.02	0.002	1.06e-21	85.7615	-0.00143137	0.00209877	0.5
804	ALM	rs5750482	T	C	0.371	-0.01	0.002	4.63e-12	21.0145	-0.00011483	0.00207019	0.96
805	ALM	rs11570645	A	G	0.9424	0.03	0.004	1.45e-11	43.9965	0.00121366	0.00433951	0.78
806	ALM	rs2008174	T	C	0.7408	0.02	0.002	3.71e-14	69.1732	0.00123233	0.00236786	0.6
807	ALM	rs202637	A	G	0.1835	-0.02	0.003	1.16e-15	53.9733	0.00435502	0.00260155	0.094
808	ALM	rs41311445	A	C	0.9042	0.03	0.003	4.73e-24	70.2126	0.00584132	0.0034597	0.091
809	ALM	rs139030	A	G	0.7773	-0.02	0.002	3.07e-11	62.3597	-0.0027349	0.00242679	0.26
810	ALM	rs9330813	A	G	0.3154	-0.02	0.002	6.87e-15	77.7873	-0.00211889	0.00215759	0.33
811	Low grip strength	rs12140813	T	C	0.186	0.051	0.009	4.76e-08	202.196	0.00571715	0.00254511	0.025
812	Low grip strength	rs958685	A	C	0.514	-0.043	0.007	6.52e-09	237.187	0.00115202	0.00199659	0.56
813	Low grip strength	rs7624084	T	C	0.558	0.043	0.007	8.51e-09	234.176	0.00786694	0.00202456	0.0001	Outlier
814	Low grip strength	rs13107325	T	C	0.074	0.09	0.014	7.42e-11	285.078	-6.039e-05	0.0038789	0.99
815	Low grip strength	rs34415150	A	G	0.822	-0.083	0.01	4.42e-17	518.176	-0.012841	0.00264949	1.3e-06	Outlier
816	Low grip strength	rs10952289	T	C	0.656	0.044	0.008	2.1e-08	224.337	-0.00204986	0.002111	0.33
817	Low grip strength	rs11236213	A	G	0.314	-0.05	0.008	3.01e-10	276.576	0.00341281	0.00217411	0.12
818	Low grip strength	rs34464763	A	T	0.394	0.054	0.009	3.15e-10	357.696	0.00178021	0.00204264	0.38
819	Low grip strength	rs3118903	A	G	0.219	0.058	0.009	6.71e-11	295.532	-0.00012283	0.00245735	0.96
820	Low grip strength	rs2899611	T	G	0.495	-0.043	0.007	6.01e-09	237.349	-0.00103449	0.0020167	0.61
821	Low grip strength	rs143459567	T	C	0.039	0.119	0.019	3.41e-10	272.581	0.00240597	0.00526142	0.65
822	Low grip strength	rs8061064	A	T	0.463	0.041	0.007	3.55e-08	214.605	-0.00228304	0.00201115	0.26
823	Low grip strength	rs62102286	T	G	0.564	0.049	0.007	5.49e-11	303.266	-0.00149252	0.00203679	0.46
824	Low grip strength	rs79723785	T	C	0.984	-0.167	0.029	1.16e-08	225.467	0.00801762	0.00809412	0.32
825	Low grip strength	rs143384	A	G	0.591	0.055	0.008	4.47e-13	375.686	-0.00470211	0.00204816	0.022	Outlier
826	Walking pace	rs12739999	G	A	0.17	0.012	0.002	3.4e-12	18.3265	0.00656069	0.00262702	0.013
827	Walking pace	rs113825410	A	G	0.22	0.01	0.002	5.5e-11	15.4776	0.0109716	0.0024333	6.5e-06	Outlier
828	Walking pace	rs699785	G	A	0.24	-0.008	0.001	2.3e-08	10.529	0.0007006	0.00235521	0.77
829	Walking pace	rs11264302	G	A	0.47	0.007	0.001	2.5e-08	11.0091	0.00428076	0.00201398	0.034
830	Walking pace	rs11548200	T	C	0.07	0.016	0.003	5.5e-10	15.0317	0.00035768	0.00409599	0.93
831	Walking pace	rs10797999	C	T	0.41	-0.007	0.001	1.4e-08	10.6909	0.00705525	0.0020381	0.00054	Outlier
832	Walking pace	rs12127073	C	G	0.11	-0.014	0.002	1.4e-12	17.3073	0.00410903	0.00319945	0.2
833	Walking pace	rs1531133	A	G	0.42	-0.007	0.001	2.5e-08	10.7661	-0.00187927	0.00202938	0.35
834	Walking pace	rs13005495	T	G	0.42	0.007	0.001	1.2e-08	10.7661	0.00018011	0.00203562	0.93
835	Walking pace	rs116556698	T	C	0.02	-0.024	0.004	4.6e-08	10.1827	-0.0138509	0.00731098	0.058
836	Walking pace	rs55680124	C	T	0.16	0.01	0.002	2.6e-09	12.1223	0.00145836	0.00279478	0.6
837	Walking pace	rs17698630	A	G	0.18	-0.01	0.002	3.1e-09	13.3129	-0.00188852	0.00258652	0.47
838	Walking pace	rs5026760	A	G	0.17	-0.01	0.002	1.6e-08	12.7266	0.00076594	0.00276607	0.78
839	Walking pace	rs2054079	C	T	0.32	-0.008	0.001	4.3e-10	12.561	0.0001515	0.00214179	0.94
840	Walking pace	rs62246314	G	A	0.1	0.011	0.002	4.1e-08	9.82223	0.00089017	0.00333555	0.79
841	Walking pace	rs2920503	C	T	0.29	-0.008	0.001	2.9e-08	11.8856	-0.00212295	0.00222972	0.34
842	Walking pace	rs34484573	G	A	0.13	-0.012	0.002	3.3e-10	14.6897	-0.00945608	0.00301441	0.0017
843	Walking pace	rs2280406	G	A	0.49	0.01	0.001	6.1e-16	22.5404	0.0151401	0.00200436	4.2e-14	Outlier
844	Walking pace	rs6798941	C	T	0.3	0.009	0.001	3.3e-10	15.3424	0.00348898	0.00220726	0.11
845	Walking pace	rs830627	G	A	0.42	-0.008	0.001	2.9e-09	14.0619	-0.0031597	0.0020297	0.12
846	Walking pace	rs114547690	A	G	0.12	0.011	0.002	1.4e-08	11.5248	0.007444	0.00310071	0.016
847	Walking pace	rs6763292	A	G	0.22	-0.01	0.002	5.8e-11	15.4776	-0.00440011	0.00243323	0.071
848	Walking pace	rs9844666	G	A	0.24	0.008	0.001	3e-08	10.529	0.00078061	0.00236064	0.74
849	Walking pace	rs798750	G	A	0.38	0.007	0.001	1.8e-08	10.4125	0.0006927	0.00205935	0.74
850	Walking pace	rs362307	C	T	0.08	0.015	0.002	1.1e-09	14.9365	0.00404655	0.00389366	0.3
851	Walking pace	rs72636700	T	C	0.17	0.009	0.002	3.6e-08	10.3085	0.00503639	0.00268949	0.061
852	Walking pace	rs13107325	C	T	0.07	0.024	0.002	6.3e-24	33.8227	6.039e-05	0.0038789	0.99
853	Walking pace	rs57800857	A	C	0.37	-0.009	0.001	6.4e-11	17.0301	-0.00098477	0.00208838	0.64
854	Walking pace	rs4134943	C	T	0.2	-0.009	0.002	5e-09	11.6893	-0.00486833	0.00250858	0.052
855	Walking pace	rs9366651	G	T	0.49	-0.009	0.001	2e-13	18.2575	-0.00220035	0.00201714	0.28
856	Walking pace	rs1061801	G	A	0.19	0.009	0.002	4.6e-08	11.2436	-0.00113677	0.00254882	0.66
857	Walking pace	rs205262	A	G	0.27	0.009	0.001	4.1e-10	14.3999	0.00553439	0.00225712	0.014
858	Walking pace	rs4715208	A	G	0.25	0.009	0.001	1e-09	13.6985	0.00433859	0.00230616	0.06
859	Walking pace	rs11152989	C	T	0.31	0.008	0.001	3.1e-09	12.3474	0.00638588	0.00217225	0.0033
860	Walking pace	rs4839898	G	A	0.11	-0.013	0.002	1.9e-10	14.923	-0.00599216	0.00330664	0.07
861	Walking pace	rs10452738	A	G	0.32	0.008	0.001	3e-10	12.561	0.00270099	0.0021368	0.21
862	Walking pace	rs7795394	T	A	0.38	-0.009	0.001	2.4e-12	17.2127	-0.0012337	0.00206727	0.55
863	Walking pace	rs16921721	C	A	0.15	0.01	0.002	3.7e-08	11.4999	0.00401702	0.00283073	0.16
864	Walking pace	rs1243184	T	C	0.32	0.01	0.001	8.8e-13	19.6269	-0.00293087	0.00216794	0.18
865	Walking pace	rs7924036	G	T	0.5	-0.009	0.001	1.1e-13	18.2648	0.00073013	0.00200056	0.72
866	Walking pace	rs2439823	A	G	0.45	0.007	0.001	1.1e-08	10.9384	-0.00293539	0.00201594	0.15
867	Walking pace	rs10883618	G	A	0.37	-0.008	0.001	4.1e-10	13.4558	-0.00726785	0.00208477	0.00049
868	Walking pace	rs4109292	G	A	0.49	-0.007	0.001	7.8e-09	11.0445	-0.00308339	0.00200766	0.12
869	Walking pace	rs11039324	G	A	0.4	0.01	0.001	3.9e-15	21.6474	-0.00019583	0.00203707	0.92
870	Walking pace	rs10750025	C	T	0.32	0.009	0.001	2e-10	15.8976	0.00049541	0.00216945	0.82
871	Walking pace	rs10862220	T	G	0.32	-0.008	0.001	2.5e-10	12.561	3.558e-05	0.0021357	0.99
872	Walking pace	rs6539771	C	T	0.36	0.008	0.001	7.5e-10	13.2999	0.00396483	0.00211182	0.06
873	Walking pace	rs7968420	G	A	0.28	0.008	0.001	4e-08	11.6374	0.00245018	0.00225596	0.28
874	Walking pace	rs61954974	T	C	0.26	0.009	0.001	1.8e-09	14.0565	0.0163908	0.00231357	1.4e-12	Outlier
875	Walking pace	rs12883788	C	T	0.46	0.007	0.001	2.4e-09	10.9782	0.0026482	0.00202212	0.19
876	Walking pace	rs8005131	G	C	0.34	-0.007	0.001	4.7e-08	9.91748	-0.00126213	0.00213984	0.56
877	Walking pace	rs8010773	T	C	0.38	0.008	0.001	1.1e-09	13.6001	0.00313897	0.00205892	0.13
878	Walking pace	rs45583845	C	G	0.03	0.021	0.004	1e-08	11.5749	0.0006459	0.0058441	0.91
879	Walking pace	rs8011870	G	A	0.29	0.008	0.001	3.2e-08	11.8856	0.00050348	0.00223993	0.82
880	Walking pace	rs7492565	G	T	0.39	0.008	0.001	9.4e-10	13.7328	0.0024455	0.00207512	0.24
881	Walking pace	rs11636600	G	A	0.13	0.012	0.002	9.7e-11	14.6897	-0.00145263	0.00298658	0.63
882	Walking pace	rs7187776	A	G	0.4	0.009	0.001	1.8e-13	17.5342	-0.0106525	0.00204207	1.8e-07	Outlier
883	Walking pace	rs34898535	C	T	0.38	-0.007	0.001	3.3e-08	10.4125	-0.00689075	0.00208394	0.00094
884	Walking pace	rs9972653	G	T	0.4	0.01	0.001	8.6e-16	21.6474	0.00347959	0.0020449	0.089
885	Walking pace	rs4516268	C	A	0.19	-0.01	0.002	2.4e-09	13.8811	-6.421e-05	0.00254821	0.98
886	Walking pace	rs2301597	T	C	0.42	-0.008	0.001	2.7e-09	14.0619	0.00047962	0.00202467	0.81
887	Walking pace	rs376942435	A	C	0.3	-0.008	0.001	6.3e-10	12.1223	0.00111975	0.00218853	0.61
888	Walking pace	rs1652376	G	T	0.46	-0.008	0.001	2.5e-11	14.339	-0.00131858	0.00200775	0.51
889	Walking pace	rs2469878	C	T	0.33	0.007	0.001	3.6e-08	9.77163	-0.00430172	0.00212235	0.043
890	Walking pace	rs784257	T	C	0.19	0.013	0.002	1e-16	23.4596	-0.00050956	0.0025928	0.84
891	Walking pace	rs67625472	T	C	0.28	0.008	0.001	4.2e-08	11.6374	-0.00100107	0.00226148	0.66
892	Walking pace	rs273512	C	T	0.4	0.01	0.001	6.9e-14	21.6474	0.00075276	0.0020427	0.71
893	Walking pace	rs11881338	T	A	0.49	-0.007	0.001	3.7e-09	11.0445	-0.00423345	0.00201252	0.035
894	Walking pace	rs12461902	G	A	0.33	0.008	0.001	1.1e-09	12.763	-0.00420061	0.00216324	0.052
895	Walking pace	rs1667369	A	C	0.37	0.007	0.001	2.7e-08	10.302	-0.00130776	0.00209101	0.53
896	Walking pace	rs35741895	A	G	0.12	0.011	0.002	2.3e-08	11.5248	0.00072532	0.00302384	0.81
897	Walking pace	rs819131	G	A	0.06	0.016	0.003	2.4e-09	13.0228	0.00614837	0.00396686	0.12
898	Walking pace	rs143384	A	G	0.4	-0.008	0.001	1.7e-09	13.8541	-0.00470211	0.00204816	0.022
