# Supplementary material for: Leukocyte telomere length and sarcopenia-related traits: A bidirectional Mendelian randomization study
Source: PLoS One. 2024 Jan 2;19(1):e0296063. doi: 10.1371/journal.pone.0296063 (PMC10760921; doi:10.1371/journal.pone.0296063)
Supplement: S4 Table — (XLSX) [file pone.0296063.s005.xlsx]

## Sheet: Sheet1
eTable 4. Results of potential pleiotropy and heterogeneity assessments in the bidirectional analyses.
Outcomes	Cochran's Q	P for Cochran's Q	Intercept	P for intercept
Appendicular lean mass	1384.39	<0.001	0.001	0.505
Low grip strength	182.272	0.004	-0.001	0.709
Walking pace	465.905	<0.001	<0.001	0.917
Exposures
Appendicular lean mass	2166.76	<0.001	<0.001	0.942
Low grip strength	53.367	<0.001	-0.002	0.593
Walking pace	253.315	<0.001	<0.001	0.893
